# Supplementary material for: Programmable spatial deformation by controllable off-center freestanding 4D printing of continuous fiber reinforced liquid crystal elastomer composites
Source: Nat Commun. 2023 Jun 30;14:3869. doi: 10.1038/s41467-023-39566-3 (PMC10313695; doi:10.1038/s41467-023-39566-3)
Supplement: Supplementary file 7 — Source Data [file 41467_2023_39566_MOESM7_ESM.xlsx]

## Sheet: Figure 1a
70°C		60°C		50°C		40°C
Shear Rate (s-1)	Viscosity (Pa·s)	Shear Rate (s-1)	Viscosity (Pa·s)	Shear Rate (s-1)	Viscosity (Pa·s)	Shear Rate (s-1)	Viscosity (Pa·s)
1.632	61.27	1.635	115.6	1.581	155	1.58	786.9
3.296	27.07	3.301	51.9	3.246	85.94	3.249	446.6
4.93	17.85	4.936	41.98	4.956	63.39	4.956	300
6.631	15.28	6.628	35.99	6.579	53.11	6.58	234.2
8.248	14.2	8.25	32.47	8.267	50.58	8.274	209.4
9.953	14.56	9.932	27.45	9.953	45.81	9.958	183
11.62	11.88	11.63	27.21	11.64	43.45	11.64	173
13.33	11.02	13.3	25.35	13.25	40.83	13.24	167.9
14.98	9.853	14.91	24.88	14.92	41.02	14.92	166
16.6	10.02	16.6	23.13	16.61	39.76	16.61	171
18.26	8.661	18.27	22.67	18.29	38.61	18.28	171.2
19.95	8.757	19.95	21.79	19.95	37.76	19.96	168.5
21.61	8.469	21.61	21.66	21.63	36.04	21.64	152.9
23.31	7.775	23.28	19.71	23.3	35.22	23.29	162
25.06	8.339	24.93	19.11	24.92	34.88	24.89	142
26.53	8.689	26.64	18.72	26.58	34.7	26.59	131.5
28.31	7.482	28.3	17.92	28.24	34.77	28.23	130.1
29.99	7.111	29.89	17.19	29.91	33.78	29.94	136.6
31.6	7.102	31.57	17.03	31.6	34.39	31.64	125.3
33.34	7.534	33.24	17	33.29	33.25	33.28	134
34.92	7.017	34.91	16.44	34.97	34.15	34.93	141.2
36.55	7.106	36.6	15.74	36.62	34.37	36.63	143.6
38.26	6.633	38.28	15.71	38.3	37.14	38.29	117.8
39.92	6.364	39.95	15.16	39.96	40.58	39.95	111.8
41.53	6.645	41.62	14.57	41.64	39.42	41.61	115.3
43.32	6.576	43.28	14.25	43.3	37.08	43.28	127
44.93	6.654	44.98	14.41	44.97	36.96	44.98	130.3
46.63	6.183	46.63	14.14	46.64	36.82	46.64	114.3
48.32	5.879	48.3	13.62	48.3	36.21	48.34	117.8
49.95	5.765	49.95	14.05	49.94	35.52	49.91	107.3
51.59	5.818	51.61	13.68	51.58	34.82	51.57	96.36
53.28	5.453	53.3	13.34	53.23	33.63	53.23	96.51
54.95	5.58	54.99	13.42	54.94	33.91	54.94	103.7
56.64	5.432	56.67	13.39	56.59	33.22	56.56	91.17
58.31	5.406	58.23	13.22	58.27	32.1	58.23	87.82
59.98	5.291	59.9	13.34	59.93	31.27	59.91	89.91
61.68	5.29	61.58	13.27	61.58	31.16	61.56	84.82
63.24	5.412	63.26	13.5	63.27	31.03	63.24	85.87
64.84	5.338	64.96	13.17	64.95	30.18	64.89	86.41
66.63	5.169	66.55	13.36	66.59	30.99	66.64	85.36
68.25	5.303	68.25	13.6	68.27	32.01	68.32	80.13
69.91	5.223	69.89	12.55	69.94	30.23	69.91	87.84
71.58	5.326	71.58	12.47	71.61	29.28	71.52	80.35
73.27	5.57	73.28	12.63	73.28	30.42	73.3	88.06
74.89	5.475	74.94	12.34	74.92	29.02	74.95	83.73
76.58	5.146	76.62	11.79	76.6	28.28	76.55	90.84
78.3	5.351	78.28	11.89	78.26	28.51	78.38	91.69
79.9	5.373	79.97	11.74	79.95	28.24	79.91	110.5
81.6	5.374	81.52	11.72	81.6	28.26	81.61	119.5
83.3	5.501	83.26	11.89	83.28	27.96	83.32	95.98
84.95	5.375	84.96	11.78	84.94	28.55	85	93.19
86.59	5.26	86.62	11.72	86.55	29.45	86.57	94.99
88.33	5.431	88.31	11.96	88.32	29.24	88.34	95.92
89.92	5.306	89.94	11.76	89.89	29.01	90.08	94.06
91.61	5.276	91.63	11.86	91.61	31.71	91.69	90.69
93.25	5.354	93.29	11.92	93.34	34.67	93.31	94.29
94.97	5.168	94.9	11.94	94.86	34.96	94.87	89.22
96.57	5.125	96.7	11.84	96.53	34.19	96.7	96.05
98.33	5.054	98.24	11.77	98.26	37.99	98.27	95.29
99.87	5.077	99.95	11.7	99.88	33.41	99.93	94.21

## Sheet: Figure 3c
	90°	30°	0°	-10°	-20°	-30°
Aimbient Temperature (°C)	Curvature (mm-1)	Curvature (mm-1)	Curvature (mm-1)	Curvature (mm-1)	Curvature (mm-1)	Curvature (mm-1)
100	0	0.0146667	0.025	0.0606667	0	0
110	0.0067	0.02	0.0366667	0.0786667	0.017	0.0186667
120	0.0113	0.0275	0.0693333	0.094	0.03	0.03
130	0.0173	0.0333333	0.110667	0.116	0.039	0.0366667
140	0.0277	0.0426667	0.149333	0.2	0.055	0.0476667
150	0.0377	0.0638333	0.157333	0.333333	0.07	0.0496667
160	0.059	0.085	0.173	0.4	0.107	0.0523333

## Sheet: Figure 5a
	20 mm3 s-1	40 mm3 s-1	80 mm3 s-1
Aimbient Temperature (°C)	Curvature (mm-1)	Curvature (mm-1)	Curvature (mm-1)
90	0	0.0162591	0.0426667
100	0.00936465	0.0205786	0.0606667
110	0.0162304	0.0285389	0.0786667
120	0.0252718	0.0406601	0.094
130	0.0368031	0.0622148	0.116
140	0.0444877	0.0624176	0.2
150	0.0643926	0.101557	0.333333
160	0.0776107	0.136227	0.4

## Sheet: Figure 5b
	30 °C	50 °C	60 °C
Aimbient Temperature (°C)	Curvature (mm-1)	Curvature (mm-1)	Curvature (mm-1)
100	0.0606667	0	0
110	0.0786667	0.0113333	0.0037
120	0.094	0.0186667	0.00703333
130	0.116	0.0326667	0.0100333
140	0.2	0.0486667	0.0127
150	0.333333	0.07	0.0167
160	0.4	0.0843333	0.0213667

## Sheet: Figure 5c
	1 min	10 min	1 h	1 d
Aimbient Temperature (°C)	Curvature (mm-1)	Curvature (mm-1)	Curvature (mm-1)	Curvature (mm-1)
90	0.00788843	0.0426667	0.0256667	0.00929767
100	0.0145	0.0606667	0.0316667	0.0126199
110	0.0257397	0.0786667	0.0425	0.0186
120	0.0343347	0.094	0.0558333	0.0279023
130	0.0449132	0.116	0.0753333	0.031889
140	0.0695	0.2	0.1055	0.0372047
150	0.089	0.333333	0.190909	0.0435169
160	0.1115	0.4	0.27619	0.0541482

## Sheet: Figure 5d
	Tensile Strength (MPa)	Tensile Modulus (GPa)
10 min	70.056	2.847
30 min	71.496	2.693
1 h	81.8	2.503
1 d	104.597	3.405
5 d	88.788	3.19

## Sheet: Figure 8a
Fibers on-center		Fibers on the side		Fibers at the top
Displacement (mm)	Strain Energy (J)	Displacement (mm)	Strain Energy (J)	Displacement (mm)	Strain Energy (J)
0	0	0	0	0	0
0.0266667	0.0272882	0.04	0.0658516	0.00666667	0.0066132
0.0533333	0.0956181	0.08	0.173439	0.0133333	0.0254149
0.08	0.17357	0.12	0.289285	0.02	0.0497659
0.106667	0.253515	0.18	0.469503	0.0266667	0.075092
0.133333	0.334291	0.27	0.747207	0.0366667	0.113652
0.173333	0.456224	0.405	1.17259	0.0516667	0.172053
0.233333	0.639987	0.6075	1.82163	0.0741666	0.260235
0.323333	0.916459	0.911248	2.80923	0.107917	0.393119
0.458334	1.33165	1.36688	4.30854	0.158542	0.593075
0.593333	1.74654	1.8225	5.8191	0.234479	0.893612
0.728333	2.16082	2.27812	7.33574	0.348385	1.34488
0.930833	2.78071	2.96156	9.61285	0.519245	2.02186
1.23458	3.70644	3.98672	13.0084	0.775534	3.03646
1.53834	4.62537	5.01187	16.3529	1.15997	4.55515
1.84208	5.51797	5.26816	17.1841	1.54441	6.06799
2.14583	6.31307	5.33223	17.3805	1.92883	7.5742
2.44958	7.06854	5.39631	17.5778	2.50548	9.82068
2.75333	7.85555			3.37046	13.1557
3.05709	8.67334			4.23543	16.4323
3.36083	9.49562			5.10042	19.6342
3.66459	10.3141			5.96539	22.7426
3.96833	11.1184			6.83037	25.7353
4.27209	11.9014			7.69534	28.588
4.57583	12.6607			8.12783	29.9508
4.87958	13.4026			8.34407	30.6169
5.18334	14.1322			8.45219	30.9467
5.48708	14.8565			8.56031	31.2744
5.79084	15.57			8.66844	31.5996
5.79084	14.5149			8.77655	31.9221
				8.88468	32.2417
				8.91171	32.3213
				8.93874	32.4003
				8.96577	32.4795
				8.9928	32.5585
				9.01983	32.6373
				9.01983	32.6377

## Sheet: Figure 8b
Fibers at the top		Fibers on the side
Strain (%)	Stress (MPa)	Strain (%)	Stress (MPa)
0.00305	0.88384	0.00343	0.82587
0.00648	0.87752	0.00725	0.82425
0.0103	0.87291	0.0103	0.82309
0.01335	0.86999	0.01411	0.8224
0.01717	0.86878	0.01755	0.82216
0.0206	0.86927	0.02098	0.82239
0.02403	0.87147	0.02441	0.82308
0.02747	0.87536	0.02785	0.82424
0.0309	0.88096	0.03128	0.82586
0.03433	0.88826	0.03471	0.82794
0.03777	0.89726	0.03815	0.83048
0.0412	0.91361	0.04158	0.83366
0.04463	0.92891	0.04501	0.83784
0.04845	0.93945	0.04883	0.84537
0.05188	0.95008	0.05226	0.84678
0.05531	0.96563	0.05569	0.85063
0.05875	0.98574	0.05913	0.85246
0.06218	0.99944	0.06256	0.85445
0.06561	1.00638	0.06599	0.86086
0.06905	1.02014	0.06943	0.86241
0.07248	1.02845	0.07324	0.87191
0.07629	1.02523	0.07629	0.88647
0.07935	1.02042	0.07973	0.8984
0.08278	1.01313	0.08354	0.91021
0.08659	1.00961	0.08698	0.9169
0.09003	1.01332	0.09041	0.92257
0.09346	1.01639	0.09384	0.93132
0.09689	1.01767	0.09727	0.93195
0.10033	1.02328	0.10071	0.93375
0.10376	1.02985	0.10414	0.93775
0.10719	1.05499	0.10796	0.94945
0.11101	1.07035	0.11101	0.96384
0.11406	1.08625	0.11482	0.97203
0.11787	1.10009	0.11826	0.98526
0.12131	1.1134	0.12169	0.99555
0.12474	1.12484	0.12512	1.00005
0.12817	1.13547	0.12856	0.99446
0.13161	1.14937	0.13237	0.9895
0.13542	1.15706	0.13542	0.9888
0.13847	1.17053	0.13924	0.98735
0.14229	1.17014	0.14229	0.99196
0.14534	1.17283	0.14572	0.99833
0.14877	1.18365	0.14954	1.00659
0.15259	1.18835	0.15297	1.00511
0.15602	1.20514	0.1564	1.0007
0.15945	1.21456	0.15984	1.00032
0.16289	1.22129	0.16327	1.00073
0.16632	1.2335	0.1667	1.00157
0.16975	1.24445	0.17014	1.00501
0.17319	1.25456	0.17395	1.01663
0.177	1.27239	0.177	1.03339
0.18005	1.27988	0.18082	1.04509
0.18387	1.29794	0.18425	1.05743
0.1873	1.3098	0.18768	1.06652
0.19073	1.31523	0.19112	1.07575
0.19417	1.32621	0.19455	1.08189
0.1976	1.336	0.19798	1.08888
0.20142	1.35046	0.20142	1.10157
0.20447	1.35711	0.20485	1.11646
0.20828	1.36561	0.20866	1.12318
0.21172	1.36458	0.21172	1.1289
0.21477	1.374	0.21553	1.13791
0.21858	1.37903	0.21896	1.14254
0.22202	1.38164	0.2224	1.13531
0.22545	1.38826	0.22583	1.13636
0.22888	1.39518	0.22926	1.13647
0.23232	1.40866	0.2327	1.13212
0.23575	1.41927	0.23613	1.13169
0.23918	1.42106	0.23994	1.1296
0.243	1.42652	0.243	1.13033
0.24605	1.43465	0.24681	1.12766
0.24986	1.44724	0.25024	1.13013
0.2533	1.46979	0.25368	1.13235
0.25673	1.49014	0.26054	1.13097
0.26016	1.50331	0.26054	1.13374
0.2636	1.51516	0.26436	1.13922
0.26741	1.51894	0.26741	1.14595
0.27046	1.52664	0.27084	1.15372
0.2739	1.53182	0.27466	1.15772
0.27771	1.54106	0.27809	1.16045
0.28114	1.54615	0.28152	1.1633
0.28458	1.55622	0.28496	1.17389
0.28801	1.56183	0.28839	1.18218
0.29144	1.57369	0.29182	1.18485
0.29488	1.58793	0.29526	1.18707
0.29831	1.60307	0.29869	1.18867
0.30174	1.61414	0.30212	1.18945
0.30518	1.61596	0.30594	1.1946
0.30899	1.62156	0.30899	1.19539
0.31242	1.62403	0.31242	1.1921
0.31586	1.63583	0.31624	1.189
0.31929	1.65644	0.31967	1.19397
0.32272	1.67152	0.3231	1.19079
0.32616	1.68052	0.32654	1.18993
0.32959	1.69035	0.32997	1.19197
0.3334	1.69492	0.3334	1.19532
0.33646	1.69656	0.33684	1.19712
0.33989	1.70583	0.34065	1.20007
0.3437	1.7103	0.3437	1.20685
0.34676	1.7166	0.34752	1.20999
0.35057	1.7242	0.35095	1.21108
0.354	1.73257	0.35439	1.21902
0.35744	1.7458	0.35782	1.22077
0.36087	1.75891	0.36125	1.22487
0.3643	1.7669	0.36507	1.23172
0.36774	1.76925	0.36812	1.23495
0.37117	1.7745	0.37193	1.23552
0.37498	1.76843	0.37498	1.23827
0.37804	1.77211	0.3788	1.24603
0.38147	1.7853	0.38223	1.24972
0.38528	1.79967	0.38567	1.25883
0.38872	1.81484	0.3891	1.27013
0.39215	1.82044	0.39253	1.28199
0.39558	1.83402	0.39597	1.29901
0.3994	1.84328	0.3994	1.31196
0.40245	1.84961	0.40283	1.31333
0.40588	1.8612	0.40665	1.31668
0.4097	1.87253	0.41008	1.31897
0.41275	1.87895	0.41351	1.31668
0.41656	1.88561	0.41695	1.30737
0.42	1.89772	0.42038	1.30865
0.42343	1.91013	0.42381	1.30876
0.42686	1.92803	0.42725	1.30716
0.4303	1.93624	0.43106	1.31098
0.43411	1.93887	0.43411	1.31077
0.43716	1.93983	0.43793	1.30905
0.44098	1.93972	0.44098	1.3072
0.44403	1.94367	0.44479	1.31201
0.44785	1.95245	0.44823	1.32285
0.45128	1.962	0.45166	1.32969
0.45471	1.96928	0.45509	1.34441
0.45815	1.97766	0.45853	1.35514
0.46158	1.98233	0.46196	1.36439
0.46501	1.98828	0.46539	1.3679
0.46844	1.99878	0.46883	1.37255
0.47188	2.01776	0.47264	1.37067
0.47569	2.03451	0.47607	1.37366
0.47874	2.04386	0.47951	1.37544
0.48256	2.05708	0.48294	1.38185
0.48599	2.07058	0.48637	1.38827
0.48943	2.08496	0.48981	1.38996
0.49286	2.10203	0.49324	1.38405
0.49629	2.11642	0.49706	1.37846
0.50011	2.12883	0.50011	1.3857
0.50316	2.14049	0.50354	1.38842
0.50697	2.14912	0.50735	1.38663
0.51041	2.15365	0.51079	1.38478
0.51346	2.16036	0.51422	1.38734
0.51727	2.16424	0.51765	1.3943
0.52071	2.173	0.52109	1.39036
0.52414	2.1899	0.52452	1.3852
0.52757	2.20517	0.52795	1.38037
0.53101	2.21827	0.53177	1.37942
0.53444	2.23044	0.53482	1.38329
0.53787	2.25197	0.53864	1.39429
0.54169	2.26202	0.54169	1.40083
0.54474	2.26561	0.5455	1.41673
0.54855	2.26398	0.54893	1.43195
0.55199	2.26567	0.55237	1.44316
0.55542	2.26108	0.5558	1.44267
0.55885	2.26221	0.55923	1.44345
0.56229	2.27244	0.56267	1.44748
0.5661	2.2827	0.56648	1.45567
0.56915	2.28931	0.56953	1.47194
0.57259	2.29174	0.57335	1.47439
0.5764	2.28639	0.5764	1.47426
0.57983	2.28473	0.58022	1.47915
0.58327	2.29448	0.58365	1.4808
0.5867	2.31203	0.58708	1.47586
0.59013	2.33397	0.59052	1.46492
0.59357	2.36308	0.59395	1.46383
0.597	2.38898	0.59776	1.46582
0.60081	2.40603	0.60081	1.46042
0.60387	2.42956	0.60463	1.45301
0.60768	2.44458	0.60806	1.4452
0.61111	2.45306	0.6115	1.44414
0.61455	2.45803	0.61493	1.44679
0.61798	2.46432	0.61836	1.44472
0.62141	2.46994	0.6218	1.44936
0.62485	2.47576	0.62523	1.45663
0.62828	2.48756	0.62866	1.46784
0.63171	2.50538	0.6321	1.47564
0.63553	2.51328	0.63553	1.48181
0.63858	2.51499	0.63934	1.48794
0.6424	2.52355	0.64278	1.49402
0.64545	2.52618	0.64621	1.50381
0.64926	2.53741	0.64964	1.51092
0.65269	2.55513	0.65308	1.51426
0.65613	2.57147	0.65651	1.51951
0.65956	2.58591	0.65994	1.52706
0.66299	2.60238	0.66376	1.53054
0.66681	2.61477	0.66681	1.53172
0.66986	2.62268	0.67024	1.52895
0.67368	2.63507	0.67406	1.52439
0.67711	2.64232	0.67749	1.52362
0.68054	2.65961	0.68092	1.53109
0.68398	2.66809	0.68436	1.53487
0.68741	2.67565	0.68779	1.54242
0.69084	2.68728	0.69122	1.54821
0.69427	2.70152	0.69466	1.54424
0.69771	2.71496	0.69847	1.54447
0.70114	2.73246	0.70152	1.53983
0.70457	2.737	0.70534	1.5323
0.70839	2.74389	0.70877	1.53793
0.71182	2.75496	0.7122	1.54953
0.71526	2.76092	0.71564	1.55371
0.71869	2.76692	0.71907	1.56172
0.72212	2.77021	0.72289	1.57263
0.72556	2.77863	0.72594	1.58022
0.72899	2.78896	0.72937	1.58221
0.7328	2.79779	0.7328	1.59176
0.73586	2.80635	0.73624	1.60331
0.73929	2.81698	0.74005	1.60602
0.7431	2.82646	0.74348	1.6078
0.74654	2.83283	0.74692	1.61291
0.74997	2.83806	0.75035	1.61828
0.7534	2.8443	0.75417	1.61909
0.75684	2.85369	0.75722	1.61785
0.76027	2.86532	0.76065	1.6142
0.7637	2.87456	0.76447	1.61239
0.76752	2.88117	0.76752	1.61477
0.77057	2.88885	0.77133	1.61258
0.774	2.89961	0.77477	1.61152
0.77782	2.91346	0.7782	1.61732
0.78125	2.92655	0.78163	1.62869
0.78468	2.93213	0.78506	1.62994
0.78812	2.94268	0.7885	1.63501
0.79193	2.95671	0.79193	1.6385
0.79498	2.9729	0.79536	1.63215
0.7988	2.98737	0.7988	1.63388
0.80185	3.00145	0.80223	1.63749
0.80528	3.01319	0.80605	1.6347
0.8091	3.02153	0.80948	1.63423
0.81253	3.02559	0.81291	1.64001
0.81596	3.02892	0.81635	1.64348
0.8194	3.03762	0.81978	1.64149
0.82283	3.0521	0.82321	1.63659
0.82626	3.06083	0.82664	1.63035
0.8297	3.07436	0.83046	1.62995
0.83351	3.08771	0.83351	1.63057
0.83656	3.10251	0.83694	1.6292
0.84	3.12249	0.84076	1.63298
0.84381	3.14406	0.84419	1.63712
0.84724	3.16188	0.84763	1.64322
0.85068	3.17791	0.85106	1.65287
0.85411	3.18839	0.85449	1.65588
0.85754	3.2069	0.85793	1.65997
0.86098	3.22116	0.86136	1.67002
0.86441	3.2336	0.86517	1.67776
0.86823	3.24872	0.86823	1.69158
0.87128	3.26249	0.87204	1.69776
0.87509	3.26547	0.87547	1.71382
0.87852	3.27404	0.87891	1.72495
0.88196	3.2834	0.88234	1.72828
0.88539	3.28394	0.88577	1.72844
0.88882	3.28655	0.88959	1.72378
0.89226	3.29782	0.89264	1.71934
0.89569	3.30794	0.89607	1.71336
0.89912	3.32176	0.89989	1.71206
0.90256	3.3273	0.90294	1.71082
0.90599	3.34007	0.90675	1.70787
0.90981	3.34887	0.91019	1.70785
0.91324	3.35494	0.91362	1.70342
0.91667	3.36505	0.91705	1.69125
0.9201	3.36785	0.92049	1.68561
0.92392	3.37247	0.92392	1.6868
0.92697	3.38263	0.92735	1.68941
0.9304	3.39809	0.93117	1.69884
0.93422	3.41293	0.93422	1.70655
0.93727	3.42039	0.93803	1.71412
0.94109	3.43249	0.94147	1.71979
0.94452	3.44385	0.9449	1.72198
0.94795	3.4625	0.94833	1.71839
0.95139	3.47397	0.95177	1.71886
0.95482	3.47486	0.9552	1.72478
0.95863	3.48432	0.95863	1.72845
0.96169	3.50023	0.96207	1.72953
0.96512	3.51012	0.96588	1.73211
0.96855	3.52188	0.96893	1.74313
0.97198	3.52463	0.97275	1.75493
0.9758	3.53424	0.97618	1.75981
0.97923	3.5352	0.97961	1.76138
0.98267	3.53542	0.98305	1.76767
0.9861	3.54116	0.98648	1.77561
0.98953	3.5442	0.98991	1.79357
0.99297	3.55653	0.99335	1.80681
0.9964	3.57476	0.99716	1.81867
1.00021	3.58982	1.00021	1.82375
1.00327	3.60117	1.00365	1.82438
1.00708	3.61478	1.00746	1.82483
1.01051	3.63139	1.01089	1.81677
1.01395	3.6452	1.01433	1.81394
1.01738	3.65569	1.01776	1.81598
1.02081	3.65804	1.02158	1.81381
1.02463	3.6599	1.02463	1.80855
1.02768	3.67355	1.02806	1.80524
1.03111	3.68685	1.03188	1.8097
1.03455	3.69927	1.03493	1.8137
1.03798	3.71027	1.03874	1.81563
1.04179	3.71137	1.04218	1.81609
1.04523	3.71631	1.04561	1.81469
1.04866	3.72485	1.04904	1.82017
1.05209	3.72771	1.05247	1.83469
1.05553	3.73672	1.05629	1.85222
1.05934	3.75087	1.05934	1.86377
1.06239	3.76231	1.06316	1.87713
1.06621	3.77227	1.06621	1.8873
1.06926	3.77593	1.06964	1.88771
1.07307	3.79255	1.07346	1.89388
1.07651	3.80537	1.07689	1.90208
1.07994	3.81292	1.08032	1.90927
1.08337	3.82591	1.08376	1.91491
1.08681	3.83585	1.08757	1.91455
1.09062	3.84395	1.09062	1.91656
1.09367	3.85351	1.09406	1.91755
1.09711	3.86317	1.09787	1.92702
1.10092	3.87434	1.10092	1.93682
1.10397	3.88835	1.10474	1.9339
1.10779	3.89306	1.10817	1.92968
1.11122	3.89475	1.1116	1.93136
1.11465	3.90235	1.11504	1.93841
1.11809	3.92204	1.11847	1.94972
1.12152	3.93129	1.12228	1.95891
1.12534	3.94276	1.12534	1.96816
1.12839	3.95433	1.12915	1.97693
1.13182	3.96084	1.1322	1.99822
1.13525	3.96908	1.13602	2.00562
1.13907	3.97742	1.13945	2.01875
1.1425	3.99535	1.14288	2.0298
1.14594	4.00184	1.14632	2.03059
1.14937	4.01166	1.14975	2.03238
1.1528	4.02428	1.15318	2.03715
1.15662	4.02721	1.15662	2.05171
1.15967	4.02726	1.16005	2.06264
1.1631	4.02833	1.16386	2.06957
1.16692	4.03245	1.16692	2.0766
1.16997	4.0372	1.17073	2.08319
1.17378	4.04348	1.17416	2.0842
1.17722	4.04302	1.1776	2.08817
1.18065	4.04532	1.18103	2.09997
1.18408	4.05095	1.18446	2.10859
1.18752	4.06132	1.18828	2.11294
1.19133	4.06394	1.19133	2.11582
1.19438	4.06831	1.19476	2.1221
1.19781	4.08105	1.19858	2.13559
1.20125	4.09414	1.20201	2.14259
1.20506	4.10705	1.20544	2.14274
1.2085	4.11924	1.20888	2.14405
1.21193	4.13195	1.21231	2.14171
1.21574	4.13844	1.21574	2.14644
1.2188	4.1507	1.21918	2.16518
1.22223	4.16514	1.22261	2.17615
1.22566	4.1764	1.22604	2.18169
1.2291	4.19444	1.22986	2.18412
1.23291	4.21044	1.23329	2.1931
1.23634	4.22055	1.23672	2.19792
1.23978	4.22657	1.24016	2.21017
1.24321	4.23761	1.24359	2.21465
1.24664	4.24425	1.24702	2.2201
1.25008	4.2456	1.25046	2.23061
1.25351	4.25469	1.25427	2.23943
1.25732	4.26958	1.25732	2.24619
1.26038	4.27956	1.26076	2.24943
1.26381	4.29333	1.26457	2.24991
1.26762	4.30434	1.26801	2.25228
1.27068	4.31613	1.27144	2.25454
1.27449	4.3223	1.27487	2.26014
1.27792	4.32752	1.27869	2.27109
1.28136	4.33106	1.28174	2.28292
1.28479	4.33396	1.28517	2.29781
1.28822	4.34265	1.2886	2.31078
1.29204	4.35326	1.29204	2.31126
1.29509	4.37145	1.29585	2.32526
1.2989	4.38371	1.29929	2.34084
1.30196	4.38965	1.30234	2.35497
1.30577	4.39208	1.30615	2.36286
1.3092	4.39297	1.30959	2.36831
1.31264	4.39481	1.31302	2.36601
1.31607	4.39551	1.31645	2.36736
1.3195	4.40307	1.32027	2.37027
1.32332	4.41696	1.32332	2.37541
1.32637	4.43097	1.32675	2.3751
1.3298	4.43597	1.33057	2.37901
1.33362	4.44337	1.334	2.38102
1.33705	4.45265	1.33743	2.3846
1.34048	4.46135	1.34087	2.39478
1.34392	4.46167	1.34468	2.4006
1.34735	4.47036	1.34773	2.41043
1.35078	4.47502	1.35117	2.40915
1.35422	4.48384	1.35498	2.41481
1.35803	4.49572	1.35803	2.42353
1.36108	4.50763	1.36185	2.43477
1.36452	4.51606	1.36528	2.45264
1.36795	4.51601	1.36871	2.46388
1.37177	4.51837	1.37215	2.47398
1.3752	4.51354	1.37558	2.4822
1.37863	4.51276	1.37901	2.48782
1.38245	4.51533	1.38245	2.49266
1.3855	4.52249	1.38588	2.50477
1.38893	4.53353	1.38931	2.51631
1.39236	4.544	1.39275	2.53518
1.3958	4.55673	1.39656	2.54514
1.39961	4.56941	1.39999	2.55381
1.40305	4.58152	1.40343	2.55332
1.40648	4.59429	1.40686	2.55509
1.40991	4.60256	1.41029	2.56114
1.41335	4.61312	1.41373	2.56523
1.41678	4.62797	1.41716	2.56861
1.42021	4.6347	1.42097	2.55736
1.42403	4.64672	1.42403	2.55878
1.42708	4.65474	1.42784	2.5611
1.43051	4.6614	1.43127	2.56414
1.43433	4.6631	1.43471	2.5644
1.43776	4.66897	1.43814	2.57025
1.44119	4.67782	1.44157	2.57278
1.44463	4.68452	1.44501	2.57703
1.44806	4.6949	1.44844	2.58264
1.45149	4.69953	1.45187	2.59258
1.45493	4.70595	1.45531	2.60591
1.45874	4.71344	1.45874	2.61516
1.46179	4.72301	1.46255	2.61966
1.46561	4.73572	1.46599	2.61696
1.46904	4.75083	1.46942	2.6247
1.47247	4.76299	1.47285	2.62981
1.47591	4.77879	1.47629	2.63054
1.47934	4.79752	1.47972	2.63082
1.48277	4.81399	1.48315	2.63761
1.48621	4.82763	1.48697	2.6413
1.49002	4.83503	1.49002	2.6396
1.49307	4.84261	1.49345	2.64932
1.49651	4.85096	1.49727	2.65582
1.50032	4.85939	1.5007	2.66495
1.50375	4.86383	1.50414	2.66901
1.50719	4.87678	1.50757	2.67482
1.51062	4.88944	1.511	2.68077
1.51443	4.89665	1.51443	2.69063
1.51749	4.89723	1.51787	2.70374
1.52092	4.90365	1.52168	2.70355
1.52473	4.91253	1.52473	2.70609
1.52779	4.91683	1.52817	2.7127
1.5316	4.92478	1.53198	2.72031
1.53503	4.93525	1.53542	2.72648
1.53847	4.94187	1.53885	2.73343
1.5419	4.95303	1.54228	2.73043
1.54533	4.96315	1.5461	2.7303
1.54877	4.963	1.54915	2.74106
1.5522	4.96476	1.55296	2.7584
1.55602	4.96311	1.5564	2.76753
1.55907	4.9618	1.55945	2.77243
1.56288	4.96127	1.56326	2.77812
1.56631	4.97397	1.5667	2.78137
1.56975	4.98379	1.57013	2.78916
1.57318	4.99769	1.57356	2.79186
1.57661	5.01321	1.577	2.79356
1.58005	5.02591	1.58043	2.80013
1.58348	5.0386	1.58386	2.80658
1.58691	5.0536	1.58768	2.80791
1.59073	5.06847	1.59073	2.80359
1.59416	5.07875	1.59454	2.82128
1.59721	5.08392	1.59798	2.83141
1.60103	5.09116	1.60141	2.83397
1.60446	5.09234	1.60484	2.83481
1.60789	5.09509	1.60828	2.83357
1.61133	5.10373	1.61171	2.8337
1.61514	5.11197	1.61514	2.84486
1.61819	5.11351	1.61858	2.85416
1.62201	5.1273	1.62239	2.8589
1.62506	5.1391	1.62544	2.85744
1.62888	5.15901	1.62926	2.85339
1.63231	5.1784	1.63269	2.85746
1.63574	5.19896	1.63612	2.85741
1.63918	5.21571	1.63956	2.86624
1.64261	5.23021	1.64299	2.86771
1.64604	5.24314	1.64642	2.87307
1.64948	5.25608	1.64986	2.88138
1.65291	5.26245	1.65367	2.88977
1.65672	5.26422	1.65672	2.89028
1.65977	5.26353	1.66016	2.89256
1.66321	5.26253	1.66397	2.89802
1.66664	5.25205	1.6674	2.89625
1.67046	5.24584	1.67084	2.90102
1.67389	5.24451	1.67427	2.91196
1.67732	5.2529	1.67809	2.90996
1.68114	5.26001	1.68114	2.91202
1.68419	5.27015	1.68457	2.92317
1.688	5.27757	1.688	2.93003
1.69106	5.29334	1.69144	2.9329
1.69487	5.30648	1.69525	2.93603
1.6983	5.32126	1.69868	2.93907
1.70174	5.33197	1.70212	2.94991
1.70517	5.3414	1.70555	2.94945
1.7086	5.35108	1.70898	2.95802
1.71204	5.35427	1.71242	2.96496
1.71547	5.36344	1.71585	2.97417
1.7189	5.37537	1.71967	2.97693
1.72272	5.3795	1.72272	2.97065
1.72577	5.3859	1.72653	2.96071
1.7292	5.38959	1.72997	2.9605
1.73302	5.39163	1.7334	2.9656
1.73645	5.39067	1.73683	2.97296
1.73988	5.40365	1.74026	2.98241
1.74332	5.41556	1.7437	2.98916
1.74713	5.43107	1.74713	2.98701
1.75018	5.44483	1.75056	2.99733
1.75362	5.46679	1.75438	3.00834
1.75743	5.48815	1.75743	3.01192
1.76048	5.50503	1.76125	3.01579
1.7643	5.51461	1.76468	3.02119
1.76773	5.52796	1.76811	3.03554
1.77116	5.54751	1.77155	3.04532
1.7746	5.55938	1.77498	3.05094
1.77803	5.56823	1.77841	3.06111
1.78146	5.57874	1.78185	3.07261
1.7849	5.58878	1.78528	3.07582
1.78871	5.60246	1.78909	3.08375
1.79176	5.60476	1.79214	3.08269
1.79558	5.60036	1.79596	3.0839
1.79901	5.60124	1.79939	3.0913
1.80244	5.5999	1.80283	3.09598
1.80588	5.60341	1.80626	3.1038
1.80931	5.6052	1.80969	3.10992
1.81313	5.60602	1.81313	3.11129
1.81618	5.61675	1.81656	3.11218
1.81961	5.6262	1.82037	3.11474
1.82343	5.63845	1.82381	3.1174
1.82648	5.64758	1.82724	3.11565
1.83029	5.65621	1.83067	3.11896
1.83372	5.669	1.83411	3.12655
1.83716	5.68385	1.83754	3.13822
1.84059	5.70485	1.84097	3.13824
1.84402	5.71698	1.84479	3.1423
1.84784	5.73113	1.84784	3.14958
1.85089	5.74056	1.85127	3.15993
1.85471	5.74919	1.85509	3.16298
1.85776	5.76382	1.85852	3.16718
1.86119	5.76909	1.86195	3.16801
1.86501	5.77468	1.86539	3.17401
1.86844	5.78258	1.86882	3.17881
1.87187	5.77751	1.87225	3.184
1.87531	5.78354	1.87569	3.18942
1.87912	5.77712	1.87912	3.19027
1.88217	5.78075	1.88255	3.18573
1.8856	5.7877	1.88637	3.18244
1.88942	5.78993	1.8898	3.18448
1.89247	5.7987	1.89323	3.19484
1.89629	5.81044	1.89667	3.20064
1.89972	5.82733	1.9001	3.20584
1.90315	5.84421	1.90353	3.21279
1.90659	5.85767	1.90697	3.21666
1.91002	5.87914	1.91078	3.21996
1.91383	5.88993	1.91383	3.2303
1.91689	5.90538	1.91727	3.23941
1.92032	5.91938	1.92108	3.23931
1.92413	5.93254	1.92451	3.23792
1.92719	5.94998	1.92795	3.24284
1.931	5.96117	1.93138	3.24785
1.93443	5.96955	1.93481	3.24341
1.93787	5.97229	1.93825	3.2439
1.9413	5.97314	1.94168	3.24358
1.94473	5.98121	1.9455	3.24382
1.94817	5.97975	1.94855	3.24714
1.9516	5.98586	1.95236	3.24871
1.95541	5.99279	1.95541	3.25087
1.95847	6.00001	1.95923	3.25936
1.96228	6.01449	1.96266	3.26669
1.96571	6.02853	1.96609	3.27016
1.96915	6.03622	1.96953	3.27275
1.97258	6.04164	1.97296	3.27615
1.97601	6.04696	1.97639	3.28539
1.97983	6.05611	1.97983	3.29778
1.98288	6.06107	1.98326	3.30582
1.98631	6.07068	1.98708	3.30858
1.99013	6.08154	1.99051	3.30903
1.99356	6.09109	1.99394	3.31221
1.99699	6.10082	1.99738	3.31461
2.00043	6.10688	2.00081	3.31066
2.00386	6.11188	2.00424	3.30875
2.00729	6.12048	2.00768	3.31824
2.01073	6.12261	2.01149	3.31578
2.01416	6.13537	2.01454	3.31666
2.01759	6.15153	2.01836	3.31801
2.02141	6.16825	2.02141	3.31522
2.02446	6.17006	2.02522	3.30762
2.02789	6.18232	2.02866	3.3049
2.03171	6.19449	2.03209	3.30731
2.03514	6.19806	2.03552	3.30948
2.03857	6.20374	2.03896	3.31139
2.04201	6.2147	2.04239	3.31592
2.04582	6.22149	2.04582	3.31779
2.04887	6.22894	2.04926	3.31829
2.05231	6.23078	2.05307	3.31307
2.05612	6.23822	2.0565	3.31371
2.05917	6.25418	2.05994	3.31987
2.06299	6.25919	2.06337	3.3267
2.06642	6.26495	2.0668	3.33403
2.06985	6.2817	2.07024	3.34165
2.07329	6.29075	2.07367	3.3465
2.07672	6.30065	2.07748	3.35571
2.08015	6.31357	2.08054	3.35697
2.08359	6.33151	2.08435	3.36187
2.08702	6.34381	2.0874	3.36717
2.09045	6.35181	2.09122	3.37251
2.09427	6.35208	2.09465	3.38374
2.0977	6.37231	2.09808	3.39288
2.10114	6.38451	2.10152	3.39914
2.10457	6.391	2.10495	3.40777
2.108	6.40185	2.10838	3.40589
2.11143	6.4078	2.11182	3.40602
2.11487	6.40859	2.11525	3.39586
2.1183	6.41622	2.11906	3.38951
2.12212	6.42218	2.1225	3.38793
2.12555	6.43855	2.12555	3.38808
2.12898	6.44957	2.12936	3.39156
2.13242	6.4533	2.1328	3.39643
2.13585	6.45533	2.13623	3.40077
2.13928	6.46245	2.13966	3.41062
2.14272	6.46058	2.14348	3.41281
2.14653	6.46131	2.14653	3.4145
2.14958	6.46318	2.15034	3.41282
2.15302	6.45832	2.15378	3.4151
2.15683	6.45481	2.15683	3.41846
2.16026	6.46606	2.16064	3.42292
2.1637	6.47315	2.16408	3.42846
2.16713	6.47823	2.16751	3.42221
2.17056	6.48542	2.17094	3.42272
2.174	6.49211	2.17438	3.42363
2.17743	6.50318	2.17781	3.41315
2.18124	6.51494	2.18124	3.41219
2.1843	6.52994	2.18506	3.4129
2.18811	6.54179	2.18811	3.42276
2.19154	6.556	2.19193	3.43159
2.19498	6.56971	2.19536	3.43669
2.19841	6.57384	2.19879	3.44555
2.20184	6.57354	2.20222	3.45833
2.20528	6.57875	2.20566	3.46326
2.20871	6.5856	2.20947	3.46496
2.21252	6.58542	2.21252	3.45787
2.21558	6.58787	2.21596	3.45593
2.21901	6.58955	2.21977	3.45562
2.22282	6.58834	2.22321	3.45408
2.22626	6.5969	2.22664	3.44845
2.22969	6.60863	2.23007	3.44318
2.23312	6.61522	2.23351	3.44098
2.23656	6.62549	2.23694	3.43434
2.23999	6.64353	2.24037	3.43236
2.24342	6.6485	2.24419	3.4304
2.24724	6.66035	2.24724	3.43134
2.25029	6.67995	2.25105	3.43787
2.25372	6.69691	2.2541	3.44988
2.25716	6.70624	2.25792	3.45787
2.26097	6.71696	2.26135	3.45342
2.2644	6.71962	2.26479	3.45132
2.26784	6.72148	2.2686	3.44586
2.27127	6.7334	2.27165	3.44148
2.2747	6.74028	2.27509	3.43341
2.27814	6.73888	2.27852	3.42878
2.28157	6.74295	2.28195	3.42586
2.285	6.74878	2.28577	3.43031
2.28882	6.74582	2.2892	3.42878
2.29225	6.74566	2.29263	3.42916
2.29568	6.75046	2.29607	3.43444
2.29912	6.74845	2.2995	3.44367
2.30255	6.75247	2.30293	3.45399
2.30598	6.75549	2.30637	3.45743
2.30942	6.75698	2.31018	3.46652
2.31323	6.75956	2.31323	3.4844
2.31628	6.7805	2.31667	3.49659
2.3201	6.80355	2.32048	3.50309
2.32353	6.81074	2.32391	3.50837
2.32697	6.81471	2.32735	3.50762
2.3304	6.82203	2.33078	3.50339
2.33383	6.82991	2.33421	3.49995
2.33765	6.84354	2.33765	3.49428
2.3407	6.8624	2.34108	3.49083
2.34413	6.87148	2.34489	3.48673
2.34795	6.88341	2.34795	3.48487
2.351	6.89608	2.35176	3.48076
2.35481	6.9072	2.35519	3.47378
2.35825	6.90874	2.35863	3.4652
2.36168	6.9166	2.36206	3.46691
2.36511	6.91986	2.36549	3.47036
2.36855	6.92821	2.36893	3.47036
2.37198	6.93091	2.37236	3.47025
2.37541	6.93047	2.37617	3.47003
2.37885	6.94031	2.37923	3.47175
2.38228	6.95135	2.38266	3.4808
2.38571	6.96612	2.38647	3.48197
2.38953	6.97444	2.38991	3.47509
2.39296	6.97465	2.39334	3.47714
2.39639	6.97912	2.39677	3.48043
2.39983	6.98322	2.40021	3.48477
2.40326	6.98393	2.40364	3.48996
2.40669	6.98839	2.40707	3.4958
2.41013	6.99024	2.41089	3.49924
2.41394	6.99323	2.41394	3.50741
2.41699	6.99448	2.41776	3.51547
2.42081	6.99829	2.42119	3.51862
2.42424	7.00162	2.42462	3.5227
2.42767	6.99969	2.42805	3.52881
2.43111	6.99806	2.43149	3.53616
2.43454	6.99604	2.43492	3.53934
2.43835	7.00345	2.43835	3.53863
2.44141	7.00335	2.44217	3.54117
2.44484	7.00734	2.44522	3.54213
2.44827	7.01599	2.44904	3.54465
2.45209	7.02894	2.45247	3.54541
2.45552	7.04999	2.4559	3.54104
2.45895	7.05827	2.45934	3.53471
2.46239	7.06615	2.46277	3.53337
2.46582	7.07596	2.4662	3.53081
2.46925	7.07985	2.46964	3.52974
2.47269	7.08032	2.47307	3.5271
2.47612	7.08381	2.47688	3.53008
2.47993	7.09866	2.47993	3.53672
2.48299	7.11257	2.48337	3.54418
2.48642	7.12125	2.48718	3.54958
2.49023	7.12768	2.49062	3.55563
2.49367	7.12815	2.49405	3.56501
2.4971	7.12751	2.49748	3.56772
2.50053	7.12232	2.5013	3.56942
2.50435	7.12939	2.50435	3.5741
2.5074	7.14101	2.50778	3.57426
2.51122	7.14382	2.5116	3.579
2.51465	7.14572	2.51465	3.58081
2.5177	7.15433	2.51846	3.5824
2.52151	7.16342	2.5219	3.5782
2.52495	7.16679	2.52533	3.57946
2.52838	7.16823	2.52876	3.5782
2.53181	7.17025	2.5322	3.57156
2.53525	7.17518	2.53563	3.56576
2.53868	7.16679	2.53906	3.55905
2.54211	7.16206	2.54288	3.5598
2.54593	7.16779	2.54593	3.56995
2.54898	7.17776	2.54936	3.57753
2.55241	7.17733	2.55318	3.58079
2.55623	7.17967	2.55661	3.58706
2.55966	7.17868	2.56004	3.59634
2.5631	7.17512	2.56348	3.6013
2.56653	7.18239	2.56691	3.59907
2.56996	7.19428	2.57034	3.59682
2.57339	7.21064	2.57378	3.60169
2.57683	7.22109	2.57759	3.60158
2.58064	7.22406	2.58064	3.60093
2.58369	7.23296	2.58446	3.60421
2.58751	7.24726	2.58789	3.6068
2.59094	7.25248	2.59132	3.60247
2.59438	7.26203	2.59476	3.60425
2.59781	7.28288	2.59819	3.60479
2.60124	7.28591	2.60201	3.60217
2.60506	7.28915	2.60506	3.59465
2.60811	7.28779	2.60887	3.59985
2.61192	7.29717	2.61192	3.60758
2.61497	7.30943	2.61574	3.60771
2.61879	7.319	2.61917	3.61483
2.62222	7.32239	2.6226	3.62161
2.62566	7.32796	2.62604	3.62789
2.62909	7.33015	2.62947	3.63351
2.63252	7.32721	2.6329	3.63031
2.63596	7.33132	2.63634	3.63067
2.63939	7.3398	2.63977	3.63597
2.64282	7.34134	2.64359	3.6465
2.64664	7.33528	2.64664	3.65223
2.64969	7.33129	2.65007	3.65588
2.6535	7.33506	2.65388	3.66188
2.65694	7.33181	2.65732	3.66276
2.66037	7.32316	2.66075	3.66407
2.6638	7.32479	2.66418	3.66501
2.66724	7.32857	2.668	3.66733
2.67105	7.32718	2.67105	3.66721
2.6741	7.32899	2.67487	3.66005
2.67792	7.33688	2.6783	3.65409
2.68135	7.34512	2.68135	3.64585
2.6844	7.3564	2.68517	3.64736
2.68822	7.36054	2.6886	3.65306
2.69165	7.36497	2.69203	3.64838
2.69508	7.37742	2.69547	3.64472
2.69852	7.39058	2.6989	3.64187
2.70195	7.39155	2.70233	3.63966
2.70538	7.3938	2.70576	3.64662
2.70882	7.40413	2.70958	3.65421
2.71263	7.40982	2.71263	3.65928
2.71568	7.40923	2.71645	3.66183
2.7195	7.40849	2.71988	3.66501
2.72293	7.40913	2.72331	3.66862
2.72636	7.41144	2.72675	3.67247
2.7298	7.41553	2.73018	3.6797
2.73323	7.42427	2.73361	3.67409
2.73666	7.43305	2.73705	3.67801
2.7401	7.44008	2.74048	3.68591
2.74353	7.4379	2.74429	3.68025
2.74696	7.43827	2.74734	3.67469
2.75078	7.43196	2.75116	3.68457
2.75421	7.43595	2.75459	3.69364
2.75764	7.43793	2.75803	3.69746
2.76108	7.44215	2.76146	3.70187
2.76451	7.45002	2.76489	3.7092
2.76794	7.45941	2.76833	3.71325
2.77138	7.46152	2.77176	3.71512
2.77481	7.46045	2.77557	3.72321
2.77863	7.47236	2.77901	3.7294
2.78206	7.48437	2.78206	3.73223
2.78549	7.4898	2.78587	3.73069
2.78893	7.48977	2.78931	3.73443
2.79236	7.49932	2.79274	3.73789
2.79579	7.51383	2.79617	3.7409
2.79922	7.51475	2.79999	3.7433
2.80304	7.51793	2.80304	3.73952
2.80609	7.5141	2.80647	3.74257
2.80952	7.50811	2.81029	3.74623
2.81334	7.50543	2.81334	3.74048
2.81639	7.50763	2.81715	3.73498
2.82021	7.50702	2.82059	3.74145
2.82364	7.51343	2.82402	3.74651
2.82707	7.51954	2.82745	3.75666
2.83051	7.51967	2.83089	3.76188
2.83394	7.51762	2.8347	3.76487
2.83775	7.52037	2.83775	3.76545
2.84081	7.52643	2.84157	3.76809
2.84462	7.5277	2.845	3.77532
2.84767	7.5372	2.84843	3.77859
2.85149	7.54408	2.85187	3.77662
2.85492	7.54565	2.8553	3.76876
2.85835	7.54489	2.85873	3.77007
2.86179	7.55766	2.86217	3.77229
2.86522	7.56014	2.8656	3.77002
2.86865	7.54896	2.86942	3.76847
2.87209	7.54569	2.87247	3.77077
2.87552	7.54428	2.87628	3.77154
2.87933	7.54726	2.87933	3.76456
2.88277	7.5499	2.88315	3.76236
2.8862	7.5522	2.88658	3.76012
2.88963	7.55602	2.89001	3.76767
2.89307	7.55868	2.89345	3.77767
2.8965	7.55378	2.89688	3.7878
2.89993	7.54542	2.9007	3.78952
2.90375	7.54784	2.90375	3.79135
2.9068	7.5575	2.90718	3.79312
2.91061	7.56507	2.911	3.79463
2.91405	7.57054	2.91443	3.7928
2.9171	7.5804	2.91786	3.79191
2.92091	7.58926	2.9213	3.79446
2.92435	7.59997	2.92511	3.7899
2.92778	7.60188	2.92816	3.7952
2.93121	7.60194	2.93159	3.80224
2.93503	7.59726	2.93503	3.80831
2.93808	7.59761	2.93846	3.81733
2.94151	7.60409	2.94228	3.8231
2.94533	7.5991	2.94571	3.82753
2.94876	7.591	2.94876	3.82916
2.95219	7.58963	2.95258	3.83494
2.95563	7.59269	2.95601	3.84153
2.95906	7.59397	2.95944	3.84718
2.96249	7.58967	2.96288	3.849
2.96593	7.5901	2.96669	3.84321
2.96974	7.60028	2.96974	3.83389
2.97279	7.614	2.97318	3.83446
2.97623	7.61839	2.97699	3.83584
2.98004	7.6204	2.98004	3.84055
2.98309	7.63344	2.98386	3.84095
2.98691	7.65416	2.98729	3.84595
2.99034	7.66793	2.99072	3.85538
2.99377	7.67502	2.99416	3.85998
2.99721	7.67506	2.99759	3.87172
3.00064	7.68663	3.0014	3.87752
3.00446	7.69831	3.00446	3.88473
3.00751	7.69677	3.00789	3.88853
3.01132	7.68647	3.01132	3.88813
3.01437	7.6777	3.01514	3.89922
3.01819	7.67551	3.01857	3.90429
3.02162	7.67655	3.022	3.90603
3.02505	7.666	3.02582	3.90604
3.02849	7.6523	3.02887	3.90415
3.03192	7.64829	3.0323	3.89557
3.03535	7.65303	3.03612	3.89208
3.03879	7.6517	3.03917	3.89081
3.04222	7.64828	3.04298	3.88826
3.04604	7.64781	3.04642	3.8857
3.04947	7.65455	3.04985	3.88628
3.0529	7.67418	3.05328	3.89139
3.05634	7.69562	3.05672	3.90137
3.05977	7.70564	3.06015	3.90332
3.0632	7.71092	3.06358	3.90188
3.06664	7.7243	3.0674	3.89974
3.07045	7.74021	3.07045	3.89339
3.0735	7.74113	3.07426	3.88676
3.07732	7.73403	3.0777	3.88857
3.08075	7.73361	3.08113	3.90003
3.08418	7.74411	3.08456	3.91653
3.08762	7.7482	3.088	3.9249
3.09105	7.74254	3.09143	3.93116
3.09448	7.72929	3.09486	3.93517
3.09792	7.7307	3.0983	3.94137
3.10135	7.73641	3.10211	3.94227
3.10478	7.73455	3.10555	3.94807
3.1086	7.72903	3.10898	3.94682
3.11203	7.72697	3.11203	3.9385
3.11508	7.73071	3.11584	3.93762
3.1189	7.74025	3.11928	3.93814
3.12233	7.74706	3.12271	3.93692
3.12576	7.74825	3.12614	3.93269
3.1292	7.74395	3.12958	3.92145
3.13263	7.7513	3.13339	3.915
3.13644	7.76674	3.13644	3.9076
3.1395	7.77298	3.13988	3.89304
3.14293	7.77393	3.14369	3.88637
3.14674	7.77387	3.14713	3.89335
3.15018	7.77671	3.15056	3.90663
3.15361	7.78627	3.15399	3.91461
3.15704	7.79395	3.15781	3.92331
3.16086	7.79242	3.16086	3.93252
3.16391	7.79387	3.16429	3.93919
3.16734	7.80118	3.16811	3.94757
3.17078	7.80431	3.17116	3.96018
3.17421	7.8018	3.17497	3.97553
3.17802	7.80044	3.17841	3.9836
3.18146	7.80118	3.18184	3.98374
3.18489	7.80654	3.18527	3.98562
3.18832	7.8146	3.18871	3.98952
3.19176	7.81533	3.19252	3.99003
3.19519	7.81155	3.19557	3.99257
3.19862	7.81012	3.19939	3.98523
3.20244	7.81783	3.20244	3.9737
3.20549	7.83143	3.20625	3.96224
3.20892	7.83662	3.20969	3.95049
3.21274	7.83	3.21312	3.9481
3.21617	7.82967	3.21655	3.946
3.2196	7.83843	3.21999	3.94865
3.22304	7.85536	3.22342	3.95699
3.22647	7.8685	3.22685	3.9589
3.2299	7.86449	3.23029	3.96616
3.23334	7.85516	3.2341	3.97397
3.23715	7.8587	3.23715	3.98394
3.2402	7.86904	3.24059	3.99765
3.24402	7.87639	3.2444	4.01031
3.24707	7.8904	3.24783	4.02193
3.25089	7.90212	3.25127	4.02463
3.25432	7.9174	3.2547	4.03313
3.25775	7.93109	3.25813	4.04688
3.26157	7.94072	3.26157	4.05476
3.26462	7.95117	3.265	4.06244
3.26843	7.96635	3.26881	4.06495
3.27148	7.98558	3.27187	4.06731
3.27492	7.99913	3.27568	4.06776
3.27873	8.00185	3.27911	4.06457
3.28217	8.00795	3.28255	4.06611
3.2856	8.02599	3.28598	4.06967
3.28903	8.03655	3.28941	4.06905
3.29285	8.03516	3.29285	4.07121
3.2959	8.02967	3.29628	4.07004
3.29933	8.02811	3.30009	4.0748
3.30315	8.02977	3.30315	4.078
3.3062	8.04275	3.30658	4.07501
3.31001	8.04943	3.31039	4.07491
3.31345	8.05374	3.31383	4.07484
3.31688	8.06151	3.31726	4.0748
3.32031	8.05923	3.32069	4.07016
3.32375	8.06386	3.32451	4.07364
3.32756	8.06661	3.32756	4.07924
3.33061	8.07176	3.33099	4.08747
3.33405	8.07559	3.33481	4.08703
3.33748	8.08165	3.33786	4.08256
3.34091	8.08975	3.34167	4.07675
3.34473	8.09826	3.34511	4.06943
3.34816	8.1054	3.34854	4.06506
3.35159	8.1115	3.35197	4.06617
3.35503	8.1149	3.35541	4.06708
3.35846	8.11253	3.35922	4.06205
3.36227	8.11992	3.36227	4.06111
3.36533	8.13112	3.36609	4.06286
3.36914	8.14121	3.36914	4.0621
3.37219	8.1425	3.37296	4.05884
3.37601	8.14511	3.37639	4.05365
3.37944	8.15117	3.37982	4.05701
3.38287	8.16424	3.38326	4.06064
3.38631	8.17207	3.38669	4.06455
3.38974	8.17142	3.39012	4.0716
3.39317	8.17495	3.39355	4.07448
3.39661	8.18163	3.39699	4.0778
3.40004	8.18824	3.4008	4.08157
3.40385	8.19618	3.40385	4.07654
3.40729	8.21334	3.40767	4.07401
3.41072	8.22636	3.4111	4.07679
3.41415	8.23091	3.41454	4.07327
3.41759	8.22853	3.41797	4.07312
3.42102	8.22901	3.4214	4.07884
3.42445	8.23562	3.42522	4.08896
3.42827	8.24503	3.42827	4.09344
3.43132	8.25366	3.4317	4.09164
3.43513	8.2526	3.43552	4.09323
3.43857	8.24595	3.43895	4.09848
3.44162	8.24887	3.44238	4.102
3.44543	8.25359	3.44582	4.10918
3.44887	8.26225	3.44925	4.11688
3.4523	8.27609	3.45268	4.11655
3.45573	8.28524	3.45612	4.11388
3.45917	8.29077	3.45955	4.11598
3.4626	8.29555	3.46298	4.11676
3.46603	8.29781	3.4668	4.1148
3.46985	8.29798	3.47023	4.11578
3.4729	8.30923	3.47366	4.11095
3.47672	8.32152	3.4771	4.10266
3.48015	8.32291	3.48053	4.10057
3.48358	8.31787	3.48396	4.09289
3.48701	8.31195	3.4874	4.09709
3.49045	8.30733	3.49121	4.11252
3.49426	8.30254	3.49426	4.12883
3.49731	8.30917	3.4977	4.13493
3.50075	8.31473	3.50151	4.13936
3.50418	8.31938	3.50456	4.14734
3.50761	8.31405	3.50838	4.15264
3.51143	8.31842	3.51181	4.1572
3.51486	8.32089	3.51524	4.15954
3.5183	8.33334	3.51868	4.15947
3.52173	8.34722	3.52211	4.16012
3.52516	8.35272	3.52592	4.15817
3.52859	8.34791	3.52898	4.16028
3.53203	8.34513	3.53279	4.1534
3.53584	8.3458	3.53584	4.14679
3.53889	8.35224	3.53966	4.14132
3.54271	8.35537	3.54309	4.13542
3.54614	8.35697	3.54652	4.13283
3.54958	8.35632	3.54996	4.13468
3.55301	8.35002	3.55339	4.13808
3.55644	8.35125	3.55682	4.14147
3.55988	8.35756	3.56026	4.15801
3.56331	8.36544	3.56369	4.17146
3.56674	8.38682	3.5675	4.17466
3.57056	8.40245	3.57056	4.17776
3.57399	8.4023	3.57437	4.18742
3.57742	8.40112	3.5778	4.19441
3.58086	8.41399	3.58124	4.20047
3.58429	8.41969	3.58467	4.19987
3.58772	8.42381	3.5881	4.20265
3.59116	8.42917	3.59192	4.204
3.59497	8.42982	3.59497	4.1955
3.59802	8.43379	3.5984	4.19284
3.60184	8.44627	3.60222	4.1879
3.60527	8.45468	3.60565	4.18974
3.60832	8.45328	3.60909	4.19106
3.61214	8.44764	3.61252	4.19488
3.61557	8.45188	3.61595	4.19739
3.619	8.46166	3.61938	4.19021
3.62244	8.46519	3.62282	4.18336
3.62587	8.47729	3.62625	4.17686
3.6293	8.48665	3.62968	4.17784
3.63274	8.48491	3.6335	4.1749
3.63655	8.47921	3.63693	4.16612
3.6396	8.46604	3.63998	4.16719
3.64342	8.45648	3.6438	4.17432
3.64685	8.45405	3.64723	4.17537
3.65028	8.45302	3.65067	4.17241
3.65372	8.44079	3.6541	4.17493
3.65715	8.44055	3.65791	4.18767
3.66096	8.44657	3.66096	4.19439
3.66402	8.45318	3.6644	4.203
3.66745	8.46179	3.66821	4.2211
3.67126	8.46848	3.67126	4.23581
3.67432	8.46734	3.67508	4.24981
3.67813	8.46664	3.67851	4.26581
3.68156	8.47083	3.68195	4.2717
3.685	8.47689	3.68538	4.27129
3.68843	8.48628	3.68881	4.26404
3.69186	8.48584	3.69263	4.26259
3.69568	8.48394	3.69568	4.26037
3.69873	8.48006	3.69949	4.25703
3.70255	8.47383	3.70293	4.26302
3.7056	8.4766	3.70636	4.26277
3.70941	8.4779	3.70979	4.26295
3.71284	8.48544	3.71323	4.26357
3.71628	8.49049	3.71666	4.25922
3.71971	8.49333	3.72009	4.25511
3.72314	8.49822	3.72353	4.25643
3.72658	8.51307	3.72696	4.2632
3.73001	8.52784	3.73039	4.26146
3.73344	8.5405	3.73421	4.2685
3.73726	8.54306	3.73764	4.27244
3.74069	8.54805	3.74107	4.27328
3.74413	8.55576	3.74451	4.27415
3.74756	8.55744	3.74794	4.272
3.75099	8.55368	3.75137	4.26934
3.75443	8.5441	3.75481	4.26867
3.75786	8.54364	3.75862	4.27231
3.76167	8.5332	3.76167	4.27407
3.76472	8.52783	3.76549	4.2846
3.76854	8.53152	3.76892	4.29075
3.77159	8.53694	3.77235	4.2979
3.77541	8.53964	3.77579	4.29938
3.77884	8.53421	3.77922	4.29711
3.78227	8.53653	3.78265	4.29883
3.78571	8.53863	3.78609	4.29293
3.78914	8.5405	3.78952	4.29527
3.79257	8.54677	3.79333	4.2979
3.79601	8.55188	3.79639	4.29794
3.79944	8.55583	3.8002	4.29445
3.80325	8.55258	3.80325	4.29868
3.80669	8.5503	3.80707	4.29727
3.81012	8.55384	3.8105	4.29588
3.81355	8.5657	3.81393	4.2923
3.81737	8.57045	3.81737	4.29489
3.82042	8.57666	3.8208	4.30273
3.82385	8.57809	3.82462	4.30831
3.82767	8.58384	3.82767	4.31434
3.83072	8.58103	3.8311	4.32065
3.83453	8.58217	3.83492	4.3317
3.83797	8.5896	3.83835	4.33125
3.8414	8.59951	3.84178	4.33575
3.84483	8.60493	3.84521	4.34484
3.84827	8.59986	3.84903	4.34756
3.8517	8.59877	3.85208	4.35227
3.85513	8.59704	3.85551	4.35835
3.85857	8.59004	3.85895	4.36292
3.862	8.58223	3.86238	4.36311
3.86543	8.57344	3.8662	4.36163
3.86925	8.56479	3.86963	4.36292
3.87268	8.56482	3.87306	4.367
3.87611	8.56907	3.8765	4.36192
3.87955	8.57457	3.87993	4.35165
3.88336	8.58167	3.88336	4.34584
3.88641	8.57786	3.8868	4.35019
3.88985	8.57045	3.89061	4.35075
3.89366	8.56782	3.89366	4.34752
3.89671	8.57524	3.89709	4.3457
3.90053	8.5802	3.90091	4.34844
3.90396	8.58304	3.90434	4.35034
3.90739	8.58619	3.90778	4.3514
3.91083	8.5838	3.91121	4.35367
3.91426	8.57382	3.91464	4.36256
3.91769	8.55875	3.91808	4.36746
3.92113	8.5568	3.92151	4.37172
3.92456	8.55635	3.92532	4.37534
3.92799	8.55565	3.92838	4.37655
3.93143	8.55757	3.93181	4.37202
3.93524	8.55654	3.93524	4.36584
3.93867	8.55718	3.93906	4.36227
3.94211	8.56155	3.94249	4.36382
3.94554	8.56502	3.94592	4.36437
3.94897	8.56825	3.94974	4.36252
3.95241	8.57105	3.95279	4.366
3.95584	8.56993	3.9566	4.37481
3.95966	8.58074	3.95966	4.37834
3.96271	8.5933	3.96309	4.37995
3.96614	8.60369	3.9669	4.38502
3.96996	8.60189	3.97034	4.39042
3.97339	8.59894	3.97377	4.38759
3.97682	8.58856	3.9772	4.38843
3.98026	8.59023	3.98064	4.38419
3.98407	8.60182	3.98407	4.38548
3.98712	8.61062	3.9875	4.37781
3.99055	8.62219	3.99132	4.37613
3.99437	8.62529	3.99437	4.3783
3.99742	8.62455	3.99818	4.37664
4.00124	8.62053	4.00162	4.37366
4.00467	8.61288	4.00505	4.37725
4.0081	8.61318	4.00848	4.38583
4.01154	8.61709	4.01192	4.39383
4.01497	8.62461	4.01535	4.40747
4.0184	8.63006	4.01878	4.41104
4.02184	8.62946	4.02222	4.41848
4.02565	8.62744	4.02603	4.42645
4.0287	8.62938	4.02908	4.4267
4.03214	8.61879	4.0329	4.42968
4.03595	8.60866	4.03633	4.42772
4.03938	8.60038	4.03976	4.4222
4.04282	8.59613	4.0432	4.42297
4.04625	8.60258	4.04663	4.42595
4.04968	8.61687	4.05006	4.41956
4.05312	8.62881	4.0535	4.4168
4.05655	8.63107	4.05731	4.41414
4.06036	8.63379	4.06036	4.42689
4.0638	8.63294	4.0638	4.43519
4.06723	8.64097	4.06761	4.43431
4.07028	8.6545	4.07104	4.43427
4.0741	8.66984	4.07448	4.43507
4.07753	8.69702	4.07791	4.43828
4.08096	8.71946	4.08173	4.43538
4.08478	8.73177	4.08478	4.43351
4.08783	8.74155	4.08821	4.42441
4.09164	8.74095	4.09203	4.42219
4.0947	8.74139	4.09508	4.41601
4.09813	8.74233	4.09889	4.41034
4.10194	8.73879	4.10233	4.40963
4.10538	8.73293	4.10576	4.40638
4.10881	8.73033	4.10919	4.40507
4.11224	8.73082	4.11263	4.41763
4.11568	8.7344	4.11606	4.42017
4.11911	8.72912	4.11949	4.42574
4.12254	8.7223	4.12331	4.43148
4.12636	8.71554	4.12636	4.43915
4.12941	8.71329	4.12979	4.44587
4.13322	8.71269	4.13361	4.44897
4.13666	8.71579	4.13704	4.45251
4.14009	8.71925	4.14047	4.45421
4.14352	8.72955	4.14391	4.45981
4.14696	8.74131	4.14772	4.46182
4.15077	8.74527	4.15077	4.4604
4.15382	8.74349	4.15421	4.45661
4.15726	8.74258	4.15802	4.45906
4.16107	8.74379	4.16107	4.45755
4.16412	8.75406	4.16489	4.45209
4.16794	8.75998	4.16832	4.44999
4.17137	8.76565	4.17175	4.4484
4.1748	8.76989	4.17519	4.45352
4.17824	8.78517	4.17862	4.44949
4.18167	8.8027	4.18243	4.45094
4.18549	8.82306	4.18549	4.44594
4.18854	8.83949	4.1893	4.4418
4.19235	8.84876	4.19235	4.4355
4.1954	8.85961	4.19617	4.43705
4.19922	8.86592	4.1996	4.4361
4.20265	8.87467	4.20303	4.44172
4.20609	8.878	4.20647	4.44931
4.20952	8.88539	4.2099	4.45533
4.21295	8.89318	4.21333	4.46265
4.21638	8.89563	4.21677	4.46571
4.21982	8.89841	4.2202	4.46913
4.22325	8.89941	4.22401	4.46542
4.22707	8.8992	4.22745	4.46923
4.23012	8.89333	4.2305	4.46845
4.23393	8.88468	4.23431	4.47039
4.23737	8.87365	4.23775	4.47219
4.2408	8.86896	4.24118	4.47099
4.24423	8.86915	4.24461	4.4741
4.24767	8.87924	4.24843	4.46689
4.25148	8.89034	4.25148	4.46521
4.25453	8.90541	4.25491	4.46
4.25797	8.91485	4.25873	4.46144
4.26178	8.9299	4.26178	4.46508
4.26483	8.94483	4.26559	4.47172
4.26865	8.95326	4.26903	4.46854
4.27208	8.96484	4.27246	4.45951
4.27551	8.96904	4.27589	4.45957
4.27895	8.97742	4.27933	4.46155
4.28238	8.98677	4.28276	4.45908
4.28581	8.99051	4.28619	4.44863
4.28925	9.0008	4.29001	4.44434
4.29306	9.00784	4.29306	4.44296
4.29611	9.01247	4.29688	4.45211
4.29993	9.01435	4.30031	4.45555
4.30336	9.01469	4.30374	4.46453
4.30679	9.01742	4.30717	4.47634
4.31023	9.01904	4.31061	4.48637
4.31366	9.024	4.31442	4.49637
4.31747	9.02609	4.31747	4.50348
4.32053	9.03051	4.32091	4.51039
4.32396	9.0342	4.32472	4.5198
4.32777	9.04429	4.32816	4.52885
4.33083	9.0531	4.33159	4.52383
4.33464	9.05772	4.33502	4.52268
4.33807	9.05919	4.33846	4.51817
4.34151	9.0566	4.34189	4.51312
4.34494	9.05805	4.34532	4.5185
4.34837	9.06298	4.34875	4.52577
4.35181	9.07105	4.35219	4.519
4.35524	9.07742	4.356	4.50678
4.35905	9.08907	4.35905	4.50418
4.36211	9.09978	4.36287	4.50834
4.36592	9.11511	4.3663	4.51691
4.36935	9.12219	4.36974	4.52023
4.37279	9.12684	4.37317	4.52436
4.37622	9.13493	4.3766	4.52536
4.37965	9.13818	4.38042	4.52197
4.38347	9.1304	4.38347	4.51687
4.38652	9.12123	4.3869	4.51118
4.38995	9.11284	4.39072	4.50437
4.39377	9.09998	4.39415	4.50691
4.3972	9.09945	4.39758	4.50416
4.40063	9.10213	4.40102	4.50009
4.40407	9.11263	4.40445	4.50706
4.4075	9.12171	4.40788	4.5144
4.41093	9.1276	4.41132	4.51959
4.41437	9.1367	4.41513	4.52578
4.4178	9.14343	4.41818	4.53275
4.42123	9.15066	4.422	4.53108
4.42505	9.15377	4.42505	4.53855
4.4281	9.1526	4.42886	4.54944
4.43192	9.15891	4.4323	4.55724
4.43535	9.16522	4.43573	4.56197
4.43878	9.1607	4.43916	4.56549
4.44221	9.16232	4.4426	4.56509
4.44565	9.16224	4.44603	4.56525
4.44946	9.15453	4.44946	4.56308
4.45251	9.14339	4.4529	4.56147
4.45595	9.14814	4.45671	4.54973
4.45976	9.1501	4.46014	4.54644
4.4632	9.15798	4.4632	4.54433
4.46663	9.18145	4.46701	4.53943
4.47006	9.20855	4.47044	4.53541
4.4735	9.23155	4.47388	4.52414
4.47693	9.24917	4.47731	4.51675
4.48036	9.25614	4.48112	4.51307
4.48418	9.2602	4.48418	4.51915
4.48723	9.26877	4.48799	4.52182
4.49104	9.27343	4.49142	4.52647
4.49409	9.2678	4.49448	4.5331
4.49791	9.26138	4.49829	4.53346
4.50134	9.25826	4.50172	4.53514
4.50478	9.25345	4.50516	4.54605
4.50821	9.24482	4.50859	4.55535
4.51164	9.23631	4.51202	4.5621
4.51508	9.23062	4.51584	4.56928
4.51851	9.22742	4.51889	4.57654
4.52194	9.23386	4.52271	4.58636
4.52576	9.24421	4.52576	4.59266
4.52881	9.25097	4.52957	4.60275
4.53262	9.26991	4.533	4.60808
4.53606	9.29242	4.53644	4.61295
4.53949	9.30884	4.53987	4.5999
4.54292	9.31682	4.5433	4.58479
4.54636	9.31973	4.54712	4.5835
4.55017	9.31421	4.55017	4.58192
4.55322	9.30799	4.5536	4.58041
4.55666	9.29933	4.55742	4.56309
4.56047	9.28997	4.56085	4.55125
4.5639	9.27829	4.56429	4.55043
4.56734	9.27107	4.56772	4.5435
4.57077	9.26321	4.57115	4.53989
4.5742	9.2631	4.57458	4.53376
4.57764	9.2634	4.57802	4.52319
4.58107	9.25933	4.58183	4.52011
4.5845	9.26108	4.58488	4.52789
4.58794	9.26813	4.58832	4.53971
4.59175	9.28028	4.59175	4.5515
4.59518	9.2927	4.59557	4.55294
4.59862	9.31873	4.599	4.55152
4.60205	9.34566	4.60243	4.5504
4.60548	9.3644	4.60625	4.54475
4.60892	9.37225	4.6093	4.54041
4.61235	9.37665	4.61311	4.54314
4.61617	9.37708	4.61617	4.54813
4.61922	9.37299	4.6196	4.54431
4.62265	9.36925	4.62341	4.54357
4.62646	9.36682	4.62646	4.54051
4.6299	9.36728	4.63028	4.54182
4.63333	9.36314	4.63371	4.55018
4.63676	9.35711	4.63715	4.54591
4.6402	9.35363	4.64058	4.53922
4.64363	9.35524	4.64401	4.52669
4.64706	9.35005	4.64745	4.53153
4.65088	9.34199	4.65088	4.53722
4.65393	9.34151	4.65431	4.54645
4.65775	9.34576	4.65775	4.54938
4.66118	9.35159	4.66156	4.54739
4.66461	9.35299	4.66499	4.54298
4.66805	9.3598	4.66843	4.54582
4.67148	9.36471	4.67186	4.55303
4.67491	9.36606	4.67529	4.55607
4.67834	9.37083	4.67911	4.55748
4.68178	9.38199	4.68216	4.55918
4.68521	9.39128	4.68559	4.56509
4.68864	9.39535	4.68941	4.56646
4.69246	9.39941	4.69246	4.57185
4.69589	9.4066	4.69627	4.57252
4.69933	9.40819	4.69971	4.57781
4.70276	9.41271	4.70314	4.57707
4.70619	9.41478	4.70657	4.57158
4.70963	9.41725	4.71001	4.56448
4.71306	9.41281	4.71382	4.56432
4.71687	9.40608	4.71687	4.56559
4.71992	9.39911	4.72031	4.56432
4.72336	9.39109	4.72374	4.56495
4.72717	9.38395	4.72755	4.561
4.73061	9.37621	4.73099	4.5612
4.73404	9.3648	4.73442	4.56036
4.73747	9.36689	4.73824	4.55245
4.74091	9.37179	4.74129	4.54734
4.74434	9.37506	4.7451	4.54232
4.74777	9.38132	4.74815	4.54465
4.75159	9.38435	4.75159	4.54709
4.75502	9.39002	4.7554	4.54482
4.75845	9.39254	4.75845	4.54518
4.76151	9.40217	4.76227	4.548
4.76532	9.41233	4.7657	4.55597
4.76875	9.42458	4.76913	4.56782
4.77219	9.44581	4.77257	4.56498
4.776	9.4584	4.776	4.56871
4.77905	9.47051	4.77982	4.57614
4.78287	9.47409	4.78287	4.58209
4.78592	9.48324	4.7863	4.57799
4.78935	9.4899	4.78973	4.58242
4.79317	9.49891	4.79355	4.57931
4.7966	9.51454	4.79698	4.57803
4.80003	9.52389	4.80042	4.57522
4.80347	9.52967	4.80423	4.56755
4.8069	9.5392	4.80728	4.55529
4.81033	9.54053	4.8111	4.5556
4.81377	9.53652	4.81415	4.55781
4.81758	9.52718	4.81758	4.5608
4.82063	9.51426	4.8214	4.55685
4.82445	9.50158	4.82483	4.55469
4.82788	9.48913	4.82826	4.55246
4.83131	9.48027	4.8317	4.5562
4.83475	9.47184	4.83513	4.56087
4.83818	9.46866	4.83856	4.56222
4.84161	9.46027	4.842	4.55169
4.84505	9.44666	4.84581	4.55056
4.84848	9.4437	4.84886	4.55706
4.85191	9.44342	4.85268	4.54994
4.85573	9.44758	4.85611	4.54235
4.85916	9.45618	4.85954	4.53663
4.86259	9.46747	4.86298	4.53677
4.86603	9.47857	4.86641	4.53814
4.86946	9.48855	4.86984	4.53248
4.87289	9.50038	4.87328	4.53565
4.87633	9.51371	4.87671	4.53968
4.87976	9.52354	4.88052	4.54348
4.88358	9.53222	4.88358	4.55436
4.88663	9.53921	4.88739	4.56928
4.89006	9.54397	4.89082	4.5743
4.89388	9.55348	4.89426	4.5751
4.89731	9.56256	4.89769	4.57881
4.90074	9.56696	4.90112	4.59221
4.90417	9.57249	4.90456	4.5907
4.90761	9.57436	4.90799	4.58744
4.91104	9.57236	4.9118	4.58224
4.91447	9.56882	4.91486	4.58492
4.91829	9.56663	4.91829	4.58483
4.92134	9.56274	4.9221	4.57192
4.92516	9.56255	4.92554	4.56941
4.92859	9.57211	4.92897	4.56979
4.93202	9.57427	4.9324	4.56915
4.93546	9.56874	4.93584	4.56891
4.93889	9.56268	4.93927	4.56672
4.94232	9.55785	4.9427	4.56741
4.94576	9.55711	4.94652	4.56386
4.94957	9.55935	4.94957	4.55911
4.95262	9.55954	4.953	4.55929
4.95605	9.55804	4.95682	4.55513
4.95949	9.55522	4.96025	4.54696
4.96292	9.54808	4.96368	4.54335
4.96635	9.53758	4.96712	4.54556
4.96979	9.52833	4.97093	4.5434
4.97322	9.51924	4.97398	4.53419
4.97665	9.51299	4.9778	4.53982
4.98009	9.50767	4.98123	4.54713
4.9839	9.50024	4.98428	4.549
4.98734	9.4996	4.9881	4.54689
4.99077	9.51023	4.99153	4.5462
4.9942	9.52767	4.99496	4.55157
4.99763	9.54013	4.9984	4.5528
5.00107	9.54221	5.00183	4.55181
5.0045	9.54709	5.00526	4.55985
5.00832	9.55231	5.0087	4.56691
5.01137	9.56344	5.01251	4.56471
5.01518	9.5741	5.01556	4.56291
5.01862	9.5847	5.019	4.56116
5.02205	9.59553	5.02281	4.56195
5.02548	9.60065	5.02625	4.56586
5.02892	9.60474	5.02968	4.56954
5.03273	9.61041	5.03311	4.57301
5.03578	9.61379	5.03654	4.57625
5.03922	9.61354	5.03998	4.57926
5.04265	9.61821	5.04341	4.58668
5.04608	9.63189	5.04723	4.59915
5.0499	9.64562	5.05028	4.5954
5.05295	9.65334	5.05409	4.58954
5.05676	9.66808	5.05753	4.58407
5.0602	9.68155	5.06096	4.58468
5.06363	9.68581	5.06439	4.58281
5.06706	9.68124	5.06783	4.57246
5.0705	9.68214	5.07126	4.57097
5.07431	9.68528	5.07469	4.57101
5.07736	9.68296	5.07851	4.56814
5.0808	9.67946	5.08156	4.55694
5.08461	9.67617	5.08499	4.55792
5.08804	9.67526	5.08881	4.56041
5.09148	9.68054	5.09224	4.56171
5.09491	9.68468	5.09567	4.56803
5.09834	9.6916	5.09911	4.57527
5.10178	9.69511	5.10292	4.5701
5.10521	9.69138	5.10597	4.56986
5.10864	9.69326	5.10941	4.56993
5.11208	9.70456	5.11322	4.56458
5.11589	9.71492	5.11627	4.56558
5.11932	9.72417	5.12009	4.55989
5.12276	9.72945	5.12352	4.56782
5.12619	9.73897	5.12695	4.57678
5.12962	9.74652	5.13039	4.58502
5.13306	9.75045	5.13382	4.58714
5.13649	9.7558	5.13763	4.58963
5.1403	9.76367	5.14069	4.59376
5.14336	9.76659	5.14412	4.59141
5.14679	9.77011	5.14793	4.5899
5.1506	9.76387	5.15099	4.58906
5.15404	9.76143	5.1548	4.59048
5.15747	9.7626	5.15823	4.594
5.1609	9.76118	5.16167	4.60055
5.16434	9.76286	5.1651	4.61013
5.16777	9.75695	5.16853	4.6043
5.1712	9.7512	5.17197	4.59622
5.17502	9.75304	5.1754	4.60111
5.17807	9.75867	5.17921	4.59795
5.18188	9.76522	5.18227	4.59693
5.18532	9.76807	5.18608	4.59981
5.18875	9.77453	5.18951	4.60389
5.19218	9.77841	5.19295	4.6122
5.19562	9.78203	5.19638	4.61473
5.19943	9.79253	5.19981	4.61147
5.20248	9.80045	5.20363	4.61245
5.2063	9.81165	5.20668	4.61573
5.20935	9.82056	5.21011	4.61464
5.21278	9.82701	5.21393	4.61252
5.2166	9.83083	5.21736	4.60751
5.22003	9.82389	5.22079	4.6023
5.22346	9.82318	5.22423	4.5942
5.2269	9.82609	5.22766	4.59533
5.23033	9.82263	5.23109	4.59389
5.23376	9.82215	5.23453	4.58831
5.2372	9.81559	5.23834	4.5757
5.24101	9.81309	5.24139	4.57712
5.24406	9.81845	5.24521	4.5806
5.24788	9.82149	5.24826	4.58327
5.25131	9.82804	5.25208	4.58408
5.25475	9.83044	5.25551	4.58111
5.25818	9.83293	5.25894	4.58184
5.26161	9.83516	5.26237	4.57895
5.26505	9.83594	5.26581	4.5753
5.26848	9.85227	5.26924	4.57266
5.27191	9.86662	5.27267	4.57455
5.27573	9.8817	5.27611	4.58096
5.27878	9.89194	5.27992	4.58551
5.28259	9.90319	5.28336	4.5855
5.28603	9.91063	5.28679	4.58391
5.28946	9.9112	5.29022	4.58291
5.29289	9.91454	5.29366	4.58919
5.29633	9.91717	5.29709	4.59523
5.29976	9.9135	5.30052	4.59819
5.30319	9.90939	5.30434	4.60076
5.30701	9.90254	5.30739	4.60563
5.31006	9.90157	5.3112	4.61171
5.31387	9.90377	5.31425	4.62361
5.31731	9.89625	5.31807	4.63049
5.32074	9.89097	5.3215	4.62983
5.32417	9.88599	5.32494	4.63017
5.32761	9.88402	5.32837	4.62529
5.33104	9.88219	5.3318	4.62252
5.33447	9.8805	5.33524	4.61725
5.33791	9.88898	5.33905	4.60659
5.34172	9.88888	5.3421	4.59963
5.34477	9.89087	5.34592	4.60101
5.34859	9.89766	5.34897	4.59606
5.35202	9.90175	5.35278	4.59229
5.35545	9.90584	5.35622	4.58969
5.35889	9.908	5.35965	4.59114
5.36232	9.90982	5.36308	4.59678
5.36575	9.91291	5.36652	4.5982
5.36919	9.91995	5.37033	4.59433
5.373	9.92632	5.37338	4.5952
5.37605	9.92739	5.37682	4.59348
5.37987	9.93049	5.38063	4.59204
5.3833	9.92526	5.38406	4.60172
5.38673	9.91551	5.3875	4.59932
5.39017	9.91871	5.39093	4.59596
5.3936	9.92659	5.39436	4.5888
5.39742	9.9272	5.3978	4.58227
5.40047	9.92787	5.40123	4.58085
5.4039	9.92508	5.40466	4.57703
5.40733	9.92722	5.4081	4.57639
5.41077	9.92871	5.41191	4.58226
5.41458	9.92781	5.41534	4.58341
5.41801	9.93417	5.41878	4.57791
5.42145	9.94169	5.42221	4.58056
5.42488	9.95231	5.42564	4.58406
5.42831	9.95231	5.42908	4.58283
5.43175	9.95072	5.43251	4.58419
5.43518	9.95682	5.43633	4.58909
5.439	9.97054	5.43938	4.58751
5.44205	9.97815	5.44281	4.59261
5.44548	9.98431	5.44662	4.59086
5.4493	9.99564	5.44968	4.59708
5.45273	10.0068	5.45349	4.59645
5.45616	10.0249	5.45692	4.58803
5.45959	10.0469	5.46036	4.58752
5.46303	10.0638	5.46379	4.58966
5.46646	10.074	5.46722	4.59157
5.46989	10.0873	5.47104	4.60123
5.47371	10.0931	5.47409	4.60563
5.47676	10.1011	5.47791	4.61034
5.48058	10.1024	5.48134	4.60804
5.48401	10.1028	5.48477	4.60685
5.48744	10.1013	5.4882	4.60216
5.49088	10.1004	5.49164	4.59777
5.49431	10.0917	5.49507	4.59369
5.49812	10.0814	5.4985	4.5853
5.50117	10.0715	5.50194	4.58629
5.50461	10.0689	5.50537	4.58649
5.50842	10.0659	5.5088	4.58412
5.51147	10.0546	5.51262	4.5819
5.51529	10.0485	5.51605	4.58586
5.51872	10.0488	5.51949	4.58745
5.52216	10.0453	5.52292	4.58476
5.52559	10.0433	5.52635	4.57953
5.52902	10.0418	5.52979	4.58835
5.53246	10.0467	5.53322	4.59481
5.53589	10.0475	5.53703	4.59731
5.5397	10.0528	5.54008	4.60334
5.54276	10.0576	5.5439	4.60354
5.54657	10.0714	5.54733	4.60076
5.55	10.0864	5.55077	4.59706
5.55344	10.1023	5.5542	4.59419
5.55687	10.1169	5.55763	4.58104
5.5603	10.1353	5.56107	4.57616
5.56412	10.1474	5.5645	4.57892
5.56717	10.1636	5.56793	4.5807
5.5706	10.1742	5.57175	4.57758
5.57442	10.1862	5.57518	4.57673
5.57785	10.1918	5.57861	4.57814
5.58128	10.1961	5.58205	4.58181
5.58472	10.1988	5.58548	4.59062
5.58815	10.1968	5.58891	4.5872
5.59158	10.1871	5.59235	4.5903
5.59502	10.1793	5.59578	4.59195
5.59845	10.1745	5.59921	4.59566
5.60188	10.1699	5.60303	4.59571
5.6057	10.1608	5.60608	4.5975
5.60913	10.1593	5.60951	4.60354
5.61256	10.1596	5.61333	4.60619
5.616	10.1592	5.61676	4.61006
5.61943	10.1609	5.62019	4.61781
5.62286	10.1629	5.62363	4.62087
5.6263	10.1624	5.62744	4.61787
5.63011	10.162	5.63049	4.62058
5.63316	10.1645	5.63393	4.62789
5.6366	10.1717	5.63774	4.62218
5.64041	10.1732	5.64079	4.61076
5.64384	10.1794	5.64461	4.61285
5.64728	10.1856	5.64804	4.60923
5.65071	10.1918	5.65147	4.60261
5.65414	10.1934	5.65491	4.59475
5.65758	10.1902	5.65834	4.58834
5.66101	10.1831	5.66216	4.59228
5.66444	10.1789	5.66521	4.5861
5.66788	10.1814	5.66902	4.57804
5.67169	10.1892	5.67207	4.57449
5.67474	10.1967	5.67589	4.57452
5.67818	10.2066	5.67932	4.58116
5.68199	10.2142	5.68275	4.58884
5.68542	10.2166	5.68619	4.59667
5.68886	10.223	5.68962	4.59826
5.69229	10.2259	5.69305	4.59108
5.69572	10.2279	5.69649	4.58275
5.69916	10.2336	5.69992	4.58292
5.70259	10.2354	5.70374	4.58538
5.70641	10.2326	5.70717	4.58297
5.70984	10.2304	5.71022	4.58424
5.71327	10.2363	5.71404	4.59047
5.71671	10.2313	5.71747	4.58432
5.72014	10.2305	5.7209	4.58165
5.72357	10.226	5.72433	4.58644
5.72701	10.225	5.72815	4.596
5.73082	10.2269	5.7312	4.59744
5.73387	10.2375	5.73502	4.59841
5.73769	10.2557	5.73807	4.60108
5.74074	10.2699	5.7415	4.6021
5.74455	10.2752	5.74532	4.60323
5.74799	10.2794	5.74875	4.60623
5.75142	10.2779	5.75218	4.60361
5.75485	10.2735	5.75562	4.59713
5.75829	10.2706	5.75905	4.59787
5.76172	10.2663	5.76248	4.60055
5.76553	10.2573	5.76591	4.60231
5.76859	10.2488	5.76973	4.60778
5.7724	10.2377	5.77278	4.61249
5.77545	10.2254	5.7766	4.61088
5.77927	10.2215	5.78003	4.61027
5.7827	10.2222	5.78346	4.61624
5.78613	10.2218	5.7869	4.62017
5.78957	10.236	5.79033	4.61814
5.793	10.2522	5.79414	4.61732
5.79681	10.2704	5.7972	4.61307
5.79987	10.2878	5.80063	4.61431
5.8033	10.3132	5.80444	4.62045
5.80673	10.3315	5.8075	4.61084
5.81017	10.3379	5.81131	4.60392
5.8136	10.3405	5.81474	4.59508
5.81703	10.3434	5.81818	4.58608
5.82047	10.3437	5.82161	4.57866
5.8239	10.3381	5.82504	4.57746
5.82733	10.3311	5.82848	4.58265
5.83115	10.3222	5.83191	4.58531
5.8342	10.3111	5.83572	4.58097
5.83801	10.3057	5.83878	4.5816
5.84145	10.2951	5.84221	4.5797
5.84488	10.2856	5.84602	4.57797
5.84831	10.2834	5.84946	4.58548
5.85175	10.2856	5.85289	4.59206
5.85518	10.295	5.85632	4.59881
5.85861	10.3073	5.85976	4.59856
5.86243	10.3151	5.86319	4.6045
5.86548	10.3301	5.86662	4.61058
5.86891	10.3421	5.87044	4.6141
5.87273	10.3538	5.87349	4.60966
5.87616	10.3496	5.8773	4.60025
5.87959	10.3443	5.88074	4.59998
5.88303	10.3487	5.88417	4.59786
5.88646	10.3472	5.8876	4.5964
5.88989	10.3415	5.89104	4.60277
5.89333	10.3386	5.89485	4.61233
5.89714	10.3356	5.8979	4.62065
5.90019	10.337	5.90172	4.62324
5.90401	10.3351	5.90477	4.62299
5.90744	10.3374	5.90858	4.62165
5.91087	10.3318	5.91202	4.62098
5.91431	10.3266	5.91545	4.62098
5.91774	10.3286	5.91888	4.61879
5.92155	10.3411	5.92232	4.62172
5.92461	10.3542	5.92575	4.63136
5.92804	10.3605	5.92918	4.63009
5.93185	10.3702	5.93262	4.62951
5.93491	10.3833	5.93643	4.62108
5.93872	10.3796	5.93987	4.60732
5.94215	10.3716	5.9433	4.59732
5.94559	10.3679	5.94673	4.58821
5.94902	10.3761	5.95016	4.59084
5.95245	10.3788	5.9536	4.58949
5.95589	10.3764	5.95703	4.58703
5.95932	10.3786	5.96085	4.58826
5.96313	10.3866	5.9639	4.58872
5.96657	10.3955	5.96771	4.58379
5.97	10.4077	5.97076	4.58634
5.97343	10.4155	5.9742	4.59048
5.97687	10.4294	5.97801	4.59101
5.9803	10.4365	5.98145	4.59273
5.98373	10.4471	5.98488	4.58982
5.98755	10.4563	5.98831	4.58496
5.9906	10.4684	5.99174	4.58454
5.99403	10.4664	5.99518	4.58569
5.99785	10.4608	5.99861	4.58683
6.00128	10.4562	6.00243	4.59346
6.00471	10.445	6.00548	4.58542
6.00815	10.43	6.00929	4.58112
6.01158	10.4122	6.01273	4.58453
6.01501	10.4041	6.01616	4.58546
6.01845	10.3949	6.01959	4.59141
6.02226	10.3854	6.02303	4.58504
6.02531	10.3837	6.02684	4.5822
6.02913	10.3805	6.02989	4.58402
6.03218	10.3815	6.03333	4.58762
6.036	10.39	6.03714	4.59587
6.03943	10.3932	6.04057	4.60895
6.04286	10.3993	6.04401	4.61507
6.0463	10.4082	6.04744	4.6117
6.04973	10.4146	6.05087	4.6093
6.05354	10.4187	6.05431	4.60307
6.05659	10.4141	6.05774	4.59533
6.06003	10.4201	6.06155	4.59469
6.06384	10.4275	6.06461	4.60179
6.06728	10.4378	6.06842	4.60557
6.07071	10.4478	6.07147	4.59677
6.07414	10.4571	6.07529	4.5875
6.07758	10.4681	6.07872	4.58901
6.08101	10.4762	6.08215	4.59398
6.08444	10.4899	6.08559	4.59274
6.08826	10.4972	6.08902	4.58964
6.09131	10.5069	6.09245	4.57989
6.09512	10.5021	6.09589	4.57543
6.09818	10.4988	6.09932	4.57628
6.10199	10.4976	6.10313	4.57795
6.10542	10.4922	6.10619	4.58064
6.10886	10.4817	6.11	4.57987
6.11229	10.4744	6.11343	4.57852
6.11572	10.4697	6.11687	4.57657
6.11916	10.4602	6.1203	4.57867
6.12259	10.4531	6.12373	4.57462
6.12602	10.4518	6.12755	4.57174
6.12984	10.455	6.1306	4.57449
6.13289	10.4551	6.13441	4.57538
6.1367	10.4542	6.13785	4.57171
6.14014	10.4587	6.14128	4.57187
6.14357	10.4673	6.14471	4.58157
6.147	10.4717	6.14815	4.59686
6.15044	10.47	6.15158	4.60631
6.15425	10.4695	6.15501	4.60758
6.1573	10.4647	6.15845	4.60067
6.16112	10.4605	6.16188	4.59332
6.16455	10.4533	6.16531	4.59127
6.1676	10.4592	6.16913	4.59451
6.17142	10.462	6.17256	4.5911
6.17485	10.4643	6.17599	4.5855
6.17828	10.4707	6.17943	4.58485
6.18172	10.4783	6.18286	4.58438
6.18515	10.4899	6.18629	4.59011
6.18896	10.4965	6.18973	4.58888
6.19202	10.4993	6.19354	4.58608
6.19583	10.5006	6.19659	4.58635
6.19888	10.4977	6.20041	4.58698
6.2027	10.4986	6.20384	4.58528
6.20613	10.5076	6.20689	4.58873
6.20956	10.5132	6.21071	4.59288
6.213	10.5192	6.21414	4.5979
6.21643	10.5142	6.21758	4.60395
6.22025	10.5117	6.22101	4.60118
6.2233	10.5161	6.22444	4.59274
6.22673	10.5191	6.22787	4.58288
6.23055	10.5206	6.23131	4.57952
6.23398	10.5262	6.23512	4.57929
6.23741	10.5325	6.23856	4.57952
6.24084	10.5345	6.24199	4.57574
6.24428	10.5321	6.24542	4.57257
6.24771	10.5276	6.24886	4.5764
6.25114	10.5225	6.25229	4.58611
6.25458	10.5266	6.25572	4.59492
6.25801	10.5292	6.25954	4.58695
6.26183	10.5274	6.26259	4.58347
6.26526	10.5313	6.26602	4.58717
6.26869	10.5315	6.26984	4.5849
6.27213	10.5366	6.27327	4.58538
6.27556	10.5416	6.2767	4.58804
6.27899	10.5378	6.28014	4.58576
6.28242	10.5391	6.28357	4.58159
6.28624	10.5403	6.287	4.56952
6.28929	10.5446	6.29044	4.56227
6.29272	10.5455	6.29387	4.55522
6.29654	10.5402	6.2973	4.55298
6.29959	10.5363	6.30112	4.55287
6.30341	10.5335	6.30455	4.55043
6.30684	10.5374	6.30798	4.54565
6.31027	10.5382	6.31142	4.54586
6.31371	10.5359	6.31485	4.54357
6.31714	10.5325	6.31828	4.55072
6.32095	10.5346	6.32172	4.56
6.32401	10.5414	6.32553	4.55868
6.32782	10.5455	6.32858	4.56009
6.33125	10.5499	6.33202	4.57566
6.3343	10.5532	6.33583	4.58347
6.33812	10.5523	6.33926	4.58369
6.34155	10.5569	6.3427	4.58773
6.34499	10.5581	6.34613	4.58398
6.34842	10.5616	6.34956	4.58625
6.35185	10.5653	6.353	4.57833
6.35567	10.573	6.35643	4.57606
6.35872	10.5782	6.36024	4.58233
6.36253	10.5816	6.3633	4.58507
6.36559	10.5813	6.36673	4.57731
6.3694	10.5834	6.37016	4.5685
6.37283	10.5792	6.37398	4.5555
6.37627	10.5787	6.37741	4.5437
6.3797	10.5719	6.38084	4.53486
6.38313	10.5646	6.38466	4.53232
6.38695	10.5628	6.38771	4.53041
6.39	10.5616	6.39114	4.5272
6.39343	10.5581	6.39458	4.52889
6.39725	10.5537	6.39801	4.53158
6.40068	10.5511	6.40182	4.53332
6.40411	10.5458	6.40526	4.53032
6.40755	10.5441	6.40869	4.52988
6.41098	10.5453	6.41212	4.52835
6.41441	10.5436	6.41556	4.53637
6.41785	10.5446	6.41899	4.55161
6.42166	10.5381	6.42242	4.55424
6.42471	10.5405	6.42624	4.55889
6.42853	10.5442	6.42929	4.56222
6.43196	10.549	6.43272	4.56434
6.43539	10.5489	6.43654	4.56079
6.43883	10.5507	6.43997	4.55269
6.44226	10.554	6.44341	4.54412
6.44569	10.5641	6.44684	4.5465
6.44913	10.5783	6.45027	4.53776
6.45294	10.5882	6.4537	4.53986
6.45599	10.5964	6.45714	4.53545
6.45943	10.5977	6.46095	4.53595
6.46324	10.5949	6.464	4.54136
6.46629	10.5951	6.46782	4.54108
6.47011	10.5958	6.47125	4.54386
6.47354	10.6036	6.47469	4.54319
6.47697	10.6126	6.47812	4.53621
6.48041	10.609	6.48155	4.54213
6.48384	10.5983	6.48499	4.54908
6.48766	10.5903	6.48842	4.54972
6.49071	10.5843	6.49223	4.54543
6.49452	10.5849	6.49529	4.54336
6.49796	10.5839	6.49872	4.5538
6.50139	10.5861	6.50253	4.56375
6.50482	10.584	6.50597	4.56642
6.50826	10.5852	6.5094	4.55783
6.51169	10.5922	6.51283	4.54911
6.51512	10.5986	6.51627	4.54105
6.51894	10.6028	6.5197	4.53364
6.52199	10.5992	6.52313	4.54147
6.52542	10.5966	6.52695	4.54246
6.52924	10.5994	6.53	4.54488
6.53267	10.5965	6.53381	4.55206
6.5361	10.6013	6.53725	4.55342
6.53954	10.5982	6.54068	4.54894
6.54297	10.6002	6.54411	4.54384
6.5464	10.5927	6.54755	4.54331
6.54984	10.5805	6.55098	4.54863
6.55365	10.5719	6.55441	4.5533
6.5567	10.5744	6.55823	4.55906
6.56013	10.5719	6.56128	4.56007
6.56357	10.5597	6.56471	4.56115
6.56738	10.5587	6.56853	4.55916
6.57082	10.559	6.57196	4.55742
6.57425	10.5582	6.57539	4.54594
6.57806	10.5579	6.57883	4.53259
6.58112	10.5609	6.58226	4.52165
6.58455	10.563	6.58569	4.52007
6.58798	10.5597	6.58913	4.52645
6.59142	10.5521	6.59294	4.5352
6.59523	10.5531	6.59599	4.537
6.59866	10.5626	6.59943	4.5379
6.6021	10.5631	6.60324	4.53938
6.60553	10.5677	6.60667	4.53622
6.60896	10.5703	6.61011	4.52843
6.6124	10.5782	6.61354	4.52375
6.61583	10.5827	6.61736	4.5295
6.61964	10.5826	6.62041	4.53584
6.6227	10.5822	6.62422	4.54299
6.62613	10.5858	6.62766	4.5411
6.62994	10.589	6.63071	4.53622
6.63338	10.5911	6.63452	4.52947
6.63681	10.6025	6.63795	4.52652
6.64024	10.603	6.64139	4.52738
6.64368	10.6041	6.64482	4.5235
6.64711	10.5982	6.64825	4.52362
6.65054	10.5978	6.65169	4.52459
6.65436	10.5982	6.65512	4.52947
6.65741	10.5881	6.65894	4.53114
6.66122	10.5819	6.66199	4.53441
6.66466	10.5896	6.66542	4.52612
6.66809	10.5956	6.66924	4.51464
6.67152	10.5886	6.67267	4.51156
6.67496	10.5877	6.6761	4.51254
6.67839	10.5958	6.67953	4.51218
6.68182	10.5962	6.68297	4.51253
6.68564	10.5909	6.6864	4.52027
6.68907	10.5857	6.68983	4.52602
6.69212	10.5858	6.69365	4.5306
6.69594	10.5898	6.6967	4.53401
6.69937	10.5985	6.70052	4.53911
6.7028	10.5945	6.70395	4.54144
6.70624	10.5907	6.70738	4.54944
6.71005	10.5887	6.71082	4.5412
6.7131	10.5857	6.71425	4.5345
6.71654	10.5816	6.71768	4.53251
6.71997	10.5864	6.72112	4.52981
6.72302	10.5942	6.72493	4.52642
6.72684	10.5893	6.72798	4.5177
6.73027	10.5873	6.73141	4.51098
6.7337	10.5896	6.73523	4.5034
6.73714	10.5905	6.73866	4.50321
6.74057	10.5875	6.7421	4.50458
6.74438	10.5901	6.74553	4.50499
6.74744	10.5961	6.74934	4.50211
6.75087	10.5893	6.7524	4.50215
6.7543	10.5816	6.75583	4.50319
6.75812	10.5728	6.75964	4.50957
6.76155	10.5658	6.7627	4.51449
6.76498	10.5588	6.76651	4.51414
6.7688	10.549	6.76994	4.51046
6.77185	10.5354	6.77338	4.50343
6.77528	10.5327	6.77681	4.49863
6.77872	10.535	6.78024	4.48393
6.78215	10.5327	6.78406	4.48401
6.78596	10.5319	6.78711	4.48839
6.7894	10.5389	6.79092	4.48472
6.79245	10.5409	6.79398	4.47827
6.79626	10.5334	6.79779	4.47652
6.7997	10.5293	6.80122	4.47503
6.80313	10.5401	6.80466	4.47683
6.80656	10.5491	6.80809	4.47475
6.81038	10.5538	6.81152	4.46897
6.81343	10.5606	6.81496	4.46411
6.81725	10.5552	6.81839	4.46193
6.82068	10.5527	6.82182	4.46816
6.82373	10.5543	6.82564	4.46354
6.82755	10.5573	6.82907	4.46128
6.83098	10.5597	6.8325	4.46245
6.83441	10.5629	6.83594	4.45972
6.83784	10.5613	6.83937	4.45691
6.84128	10.5648	6.8428	4.46414
6.84471	10.5709	6.84624	4.47603
6.84814	10.5667	6.85005	4.48635
6.85196	10.5581	6.8531	4.49528
6.85501	10.555	6.85654	4.50298
6.85883	10.5584	6.86035	4.50323
6.86226	10.5543	6.8634	4.50066
6.86569	10.5543	6.86722	4.50452
6.86913	10.5556	6.87065	4.50016
6.87256	10.5603	6.87408	4.49508
6.87637	10.5604	6.87752	4.48178
6.87943	10.5534	6.88095	4.47491
6.88286	10.5423	6.88438	4.46984
6.88667	10.5264	6.88782	4.47009
6.88972	10.5238	6.89163	4.46171
6.89354	10.5133	6.89468	4.44565
6.89697	10.504	6.8985	4.43671
6.90041	10.4938	6.90193	4.4376
6.90384	10.4882	6.90536	4.43262
6.90727	10.4814	6.9088	4.4299
6.91109	10.4748	6.91223	4.43501
6.91414	10.47	6.91605	4.4367
6.91795	10.4701	6.9191	4.44405
6.92101	10.4753	6.92253	4.44621
6.92482	10.4833	6.92635	4.45068
6.92825	10.4872	6.9294	4.44441
6.93169	10.4893	6.93321	4.44203
6.93512	10.4928	6.93665	4.44338
6.93855	10.4962	6.94008	4.44098
[truncated: 1,488 more rows]

## Sheet: Figure S2
	R6M	RM257	Mixture
Temperature (°C)	Heat Flow (mW)	Heat Flow (mW)	Heat Flow (mW)
25	-0.1596	0.06839	0.15786
25.1667	-0.09991	0.1233	0.20486
25.3333	-0.02367	0.19764	0.26435
25.5	0.01443	0.24382	0.29298
25.6667	-0.2216	0.06222	0.10772
25.8333	-0.59125	-0.22772	-0.16784
26	-1.04322	-0.58053	-0.48612
26.1667	-1.51298	-0.94371	-0.80246
26.3333	-1.89002	-1.22331	-1.02121
26.5	-2.18394	-1.43143	-1.17449
26.6667	-2.38722	-1.56501	-1.26119
26.8333	-2.53441	-1.65509	-1.31131
27	-2.59233	-1.67743	-1.30743
27.1667	-2.62838	-1.68646	-1.2973
27.3333	-2.64833	-1.68885	-1.28697
27.5	-2.66044	-1.68997	-1.27764
27.6667	-2.6669	-1.69141	-1.27247
27.8333	-2.66979	-1.6931	-1.27118
28	-2.67121	-1.69549	-1.27214
28.1667	-2.6721	-1.69845	-1.27471
28.3333	-2.67162	-1.70206	-1.27768
28.5	-2.67033	-1.70565	-1.28161
28.6667	-2.66943	-1.70929	-1.28598
28.8333	-2.6687	-1.71318	-1.29176
29	-2.66807	-1.71958	-1.29786
29.1667	-2.66766	-1.72604	-1.3053
29.3333	-2.66791	-1.73327	-1.31256
29.5	-2.66838	-1.74099	-1.32023
29.6667	-2.66919	-1.74894	-1.32826
29.8333	-2.66991	-1.7567	-1.33654
30	-2.67073	-1.76413	-1.34469
30.1667	-2.67187	-1.77155	-1.35292
30.3333	-2.67396	-1.78151	-1.36126
30.5	-2.67572	-1.79147	-1.36984
30.6667	-2.67784	-1.80173	-1.37848
30.8333	-2.68	-1.81175	-1.38721
31	-2.68262	-1.82176	-1.39587
31.1667	-2.68501	-1.83181	-1.40541
31.3333	-2.68741	-1.84192	-1.415
31.5	-2.68983	-1.85206	-1.42493
31.6667	-2.69245	-1.86231	-1.43509
31.8333	-2.69503	-1.8727	-1.44619
32	-2.69767	-1.88306	-1.45728
32.1667	-2.70045	-1.89379	-1.46863
32.3333	-2.70326	-1.9051	-1.48016
32.5	-2.70612	-1.91757	-1.49263
32.6667	-2.70888	-1.93088	-1.50498
32.8333	-2.71158	-1.9449	-1.51789
33	-2.71422	-1.9603	-1.53099
33.1667	-2.71689	-1.97714	-1.54643
33.3333	-2.71958	-1.9942	-1.5626
33.5	-2.72229	-2.01202	-1.57937
33.6667	-2.725	-2.03101	-1.59727
33.8333	-2.72764	-2.05285	-1.61818
34	-2.73027	-2.07598	-1.64049
34.1667	-2.73292	-2.10068	-1.66506
34.3333	-2.7356	-2.12634	-1.69147
34.5	-2.73811	-2.15467	-1.72209
34.6667	-2.7407	-2.18463	-1.75479
34.8333	-2.74322	-2.21691	-1.79162
35	-2.74577	-2.2507	-1.83017
35.1667	-2.74834	-2.288	-1.86948
35.3333	-2.75082	-2.32769	-1.90738
35.5	-2.75333	-2.37209	-1.9415
35.6667	-2.7559	-2.41823	-1.97289
35.8333	-2.75836	-2.46809	-1.99424
36	-2.76085	-2.52215	-2.00823
36.1667	-2.76332	-2.58086	-2.01347
36.3333	-2.76578	-2.64282	-2.013
36.5	-2.76821	-2.71229	-1.99905
36.6667	-2.77063	-2.78308	-1.9788
36.8333	-2.77305	-2.85482	-1.95241
37	-2.77551	-2.92688	-1.92225
37.1667	-2.7779	-2.99617	-1.88442
37.3333	-2.7803	-3.06007	-1.84604
37.5	-2.78272	-3.11676	-1.80786
37.6667	-2.78514	-3.16788	-1.77028
37.8333	-2.78768	-3.20399	-1.73607
38	-2.79021	-3.23082	-1.70421
38.1667	-2.79277	-3.2463	-1.67639
38.3333	-2.7953	-3.25414	-1.64982
38.5	-2.79792	-3.24173	-1.63057
38.6667	-2.80051	-3.21865	-1.61288
38.8333	-2.80314	-3.18302	-1.59808
39	-2.80575	-3.13915	-1.58665
39.1667	-2.80823	-3.07508	-1.57795
39.3333	-2.81074	-3.00331	-1.57019
39.5	-2.81325	-2.92304	-1.56391
39.6667	-2.81576	-2.83803	-1.55898
39.8333	-2.81812	-2.74538	-1.55416
40	-2.82046	-2.65327	-1.55165
40.1667	-2.82282	-2.563	-1.55005
40.3333	-2.82524	-2.47557	-1.54936
40.5	-2.82757	-2.39808	-1.54864
40.6667	-2.83002	-2.32694	-1.54816
40.8333	-2.8326	-2.26331	-1.54823
41	-2.83524	-2.20475	-1.54938
41.1667	-2.83772	-2.15843	-1.55034
41.3333	-2.84018	-2.11783	-1.55222
41.5	-2.84302	-2.08409	-1.55375
41.6667	-2.84588	-2.05241	-1.55561
41.8333	-2.84666	-2.02981	-1.55774
42	-2.84813	-2.01023	-1.56011
42.1667	-2.84965	-1.99328	-1.56244
42.3333	-2.85225	-1.97954	-1.56488
42.5	-2.85558	-1.9695	-1.56737
42.6667	-2.85829	-1.96264	-1.57031
42.8333	-2.86092	-1.95711	-1.57313
43	-2.86363	-1.95174	-1.57607
43.1667	-2.86628	-1.94933	-1.57917
43.3333	-2.86886	-1.94807	-1.5827
43.5	-2.87142	-1.94799	-1.58612
43.6667	-2.87405	-1.94869	-1.58987
43.8333	-2.87674	-1.95064	-1.59377
44	-2.87932	-1.9536	-1.59798
44.1667	-2.88196	-1.95696	-1.60197
44.3333	-2.88459	-1.96093	-1.60599
44.5	-2.88721	-1.96503	-1.61005
44.6667	-2.88998	-1.9698	-1.61418
44.8333	-2.89262	-1.97485	-1.61836
45	-2.89511	-1.98051	-1.62262
45.1667	-2.89758	-1.98735	-1.62698
45.3333	-2.90011	-1.99545	-1.63165
45.5	-2.90265	-2.00335	-1.63632
45.6667	-2.90516	-2.01123	-1.64105
45.8333	-2.90766	-2.01925	-1.6458
46	-2.91013	-2.02783	-1.65097
46.1667	-2.91257	-2.0364	-1.65609
46.3333	-2.91507	-2.04513	-1.66128
46.5	-2.91766	-2.054	-1.66655
46.6667	-2.9201	-2.06331	-1.67224
46.8333	-2.92252	-2.07247	-1.67775
47	-2.92499	-2.08165	-1.68317
47.1667	-2.92752	-2.09089	-1.68859
47.3333	-2.9302	-2.10003	-1.69443
47.5	-2.93281	-2.10905	-1.70022
47.6667	-2.93535	-2.11802	-1.70596
47.8333	-2.93786	-2.12675	-1.7117
48	-2.94043	-2.13438	-1.71742
48.1667	-2.94293	-2.14233	-1.72294
48.3333	-2.94545	-2.15025	-1.72854
48.5	-2.94797	-2.15776	-1.73409
48.6667	-2.95029	-2.16441	-1.73838
48.8333	-2.95274	-2.17105	-1.74155
49	-2.95532	-2.1777	-1.74381
49.1667	-2.95801	-2.18421	-1.74625
49.3333	-2.9608	-2.19041	-1.74899
49.5	-2.96356	-2.19652	-1.75181
49.6667	-2.9663	-2.20204	-1.75455
49.8333	-2.96894	-2.20717	-1.75738
50	-2.97167	-2.21106	-1.76162
50.1667	-2.97438	-2.21464	-1.76567
50.3333	-2.97713	-2.2176	-1.76953
50.5	-2.9799	-2.21994	-1.77359
50.6667	-2.98247	-2.22173	-1.77668
50.8333	-2.98506	-2.22345	-1.77846
51	-2.98772	-2.22487	-1.77907
51.1667	-2.99044	-2.22603	-1.77965
51.3333	-2.99323	-2.22631	-1.78033
51.5	-2.99602	-2.22653	-1.78127
51.6667	-2.99877	-2.22637	-1.78208
51.8333	-3.0015	-2.22575	-1.78305
52	-3.00441	-2.22466	-1.78431
52.1667	-3.00726	-2.22378	-1.78783
52.3333	-3.01016	-2.22242	-1.79065
52.5	-3.01307	-2.22075	-1.79318
52.6667	-3.01577	-2.21807	-1.79461
52.8333	-3.01851	-2.21541	-1.79473
53	-3.02125	-2.21236	-1.79449
53.1667	-3.02397	-2.20926	-1.7936
53.3333	-3.02653	-2.20556	-1.79252
53.5	-3.02915	-2.20205	-1.79123
53.6667	-3.03179	-2.19818	-1.79011
53.8333	-3.03444	-2.19403	-1.78911
54	-3.03718	-2.1889	-1.78822
54.1667	-3.03994	-2.18393	-1.78718
54.3333	-3.04274	-2.17921	-1.78642
54.5	-3.04558	-2.17442	-1.78642
54.6667	-3.04845	-2.16983	-1.78696
54.8333	-3.05139	-2.16528	-1.7889
55	-3.05434	-2.16087	-1.79068
55.1667	-3.0573	-2.15658	-1.79278
55.3333	-3.06028	-2.15239	-1.79514
55.5	-3.06331	-2.14879	-1.79851
55.6667	-3.06627	-2.14513	-1.80141
55.8333	-3.0692	-2.14163	-1.80419
56	-3.07209	-2.13823	-1.80692
56.1667	-3.07494	-2.13544	-1.80963
56.3333	-3.07784	-2.13263	-1.81227
56.5	-3.08072	-2.12997	-1.81484
56.6667	-3.08356	-2.12742	-1.81736
56.8333	-3.08649	-2.12546	-1.81978
57	-3.08939	-2.12338	-1.82239
57.1667	-3.09222	-2.12143	-1.82512
57.3333	-3.09505	-2.11996	-1.82794
57.5	-3.0979	-2.11899	-1.83105
57.6667	-3.10082	-2.11791	-1.83404
57.8333	-3.10377	-2.11696	-1.83714
58	-3.10675	-2.11651	-1.84041
58.1667	-3.10978	-2.11651	-1.84366
58.3333	-3.11275	-2.11635	-1.84694
58.5	-3.11569	-2.11667	-1.85093
58.6667	-3.11861	-2.11727	-1.85617
58.8333	-3.12158	-2.11864	-1.86455
59	-3.12465	-2.12042	-1.87386
59.1667	-3.12776	-2.1222	-1.88364
59.3333	-3.13086	-2.12395	-1.89357
59.5	-3.13401	-2.1259	-1.90364
59.6667	-3.13697	-2.12777	-1.91364
59.8333	-3.13992	-2.12966	-1.92366
60	-3.14285	-2.13168	-1.93375
60.1667	-3.14572	-2.13375	-1.94424
60.3333	-3.14871	-2.13569	-1.95582
60.5	-3.15171	-2.13836	-1.96879
60.6667	-3.15474	-2.14158	-1.98295
60.8333	-3.1581	-2.1456	-1.99821
61	-3.16138	-2.14911	-2.01373
61.1667	-3.1647	-2.15257	-2.03075
61.3333	-3.16803	-2.15613	-2.0489
61.5	-3.17147	-2.16006	-2.07057
61.6667	-3.17483	-2.16403	-2.09401
61.8333	-3.17817	-2.16807	-2.11998
62	-3.18154	-2.17204	-2.14749
62.1667	-3.18492	-2.17719	-2.17848
62.3333	-3.18834	-2.1822	-2.21285
62.5	-3.19177	-2.1874	-2.24924
62.6667	-3.19517	-2.19315	-2.28855
62.8333	-3.19861	-2.2004	-2.33142
63	-3.20208	-2.20743	-2.38293
63.1667	-3.20562	-2.21476	-2.4386
63.3333	-3.20923	-2.22236	-2.49751
63.5	-3.21281	-2.23035	-2.56006
63.6667	-3.21645	-2.23826	-2.63205
63.8333	-3.22018	-2.24629	-2.70879
64	-3.22401	-2.25425	-2.79139
64.1667	-3.22784	-2.2626	-2.87852
64.3333	-3.23188	-2.27144	-2.97974
64.5	-3.23591	-2.28158	-3.0883
64.6667	-3.24003	-2.29207	-3.20602
64.8333	-3.24416	-2.30369	-3.32969
65	-3.24851	-2.3163	-3.4729
65.1667	-3.25275	-2.32943	-3.62489
65.3333	-3.25705	-2.34286	-3.78808
65.5	-3.26146	-2.35903	-3.96039
65.6667	-3.26606	-2.3761	-4.15348
65.8333	-3.27068	-2.39425	-4.35718
66	-3.27542	-2.41248	-4.57308
66.1667	-3.28022	-2.43323	-4.79689
66.3333	-3.28541	-2.45528	-5.04083
66.5	-3.29048	-2.47865	-5.29409
66.6667	-3.29557	-2.50253	-5.55721
66.8333	-3.30074	-2.52706	-5.82654
67	-3.30628	-2.55931	-6.108
67.1667	-3.31185	-2.5932	-6.39409
67.3333	-3.31755	-2.6293	-6.68461
67.5	-3.32333	-2.66695	-6.97667
67.6667	-3.32953	-2.70809	-7.27144
67.8333	-3.33556	-2.75284	-7.56572
68	-3.34167	-2.80032	-7.85788
68.1667	-3.34787	-2.84948	-8.14577
68.3333	-3.35442	-2.90635	-8.43035
68.5	-3.36105	-2.96538	-8.71381
68.6667	-3.36768	-3.0297	-8.99267
68.8333	-3.37426	-3.09796	-9.26402
69	-3.38173	-3.17433	-9.52435
69.1667	-3.389	-3.25638	-9.79003
69.3333	-3.3967	-3.34555	-10.0758
69.5	-3.40483	-3.43944	-10.3828
69.6667	-3.41495	-3.54453	-10.7484
69.8333	-3.42466	-3.65572	-11.1172
70	-3.43471	-3.77443	-11.4646
70.1667	-3.44478	-3.89822	-11.7798
70.3333	-3.45525	-4.03796	-11.9043
70.5	-3.4659	-4.18523	-11.9105
70.6667	-3.47682	-4.34269	-11.8034
70.8333	-3.48814	-4.50687	-11.6216
71	-3.49971	-4.6865	-11.2381
71.1667	-3.51123	-4.87423	-10.7531
71.3333	-3.52286	-5.07168	-10.1615
71.5	-3.53566	-5.27561	-9.50486
71.6667	-3.54967	-5.49758	-8.78492
71.8333	-3.5634	-5.73051	-8.09289
72	-3.57723	-5.97417	-7.45548
72.1667	-3.59134	-6.22535	-6.86218
72.3333	-3.60806	-6.49633	-6.38946
72.5	-3.62494	-6.77889	-5.97621
72.6667	-3.64249	-7.07848	-5.62998
72.8333	-3.66029	-7.39252	-5.32736
73	-3.68022	-7.76473	-5.10778
73.1667	-3.70094	-8.20145	-4.91571
73.3333	-3.72292	-8.75969	-4.75011
73.5	-3.74568	-9.42845	-4.60086
73.6667	-3.77093	-10.4808	-4.48223
73.8333	-3.79776	-11.7135	-4.37603
74	-3.82645	-13.0747	-4.28197
74.1667	-3.85631	-14.4886	-4.20066
74.3333	-3.88663	-15.9039	-4.12877
74.5	-3.92341	-17.3037	-4.06797
74.6667	-3.9613	-18.6392	-4.00842
74.8333	-4.00116	-19.9069	-3.95029
75	-4.04258	-20.996	-3.89255
75.1667	-4.08835	-21.7486	-3.8358
75.3333	-4.13731	-21.989	-3.78015
75.5	-4.18842	-21.7869	-3.72578
75.6667	-4.24202	-20.4668	-3.67192
75.8333	-4.30273	-18.7752	-3.61939
76	-4.36523	-16.7802	-3.56837
76.1667	-4.4311	-14.6283	-3.51879
76.3333	-4.50095	-12.3434	-3.46958
76.5	-4.57919	-10.1883	-3.42187
76.6667	-4.66217	-8.29798	-3.37379
76.8333	-4.75027	-6.63094	-3.32567
77	-4.8423	-5.52902	-3.27769
77.1667	-4.94228	-4.67265	-3.23008
77.3333	-5.04713	-4.04701	-3.18242
77.5	-5.15693	-3.55134	-3.13484
77.6667	-5.27071	-3.26842	-3.08756
77.8333	-5.39527	-3.04851	-3.04095
78	-5.52501	-2.88565	-2.99438
78.1667	-5.66171	-2.7659	-2.9485
78.3333	-5.80457	-2.66901	-2.90282
78.5	-5.96267	-2.61081	-2.85724
78.6667	-6.1296	-2.56539	-2.81144
78.8333	-6.30692	-2.53144	-2.76562
79	-6.49167	-2.50339	-2.71974
79.1667	-6.69855	-2.48727	-2.67394
79.3333	-6.91776	-2.47497	-2.62829
79.5	-7.15208	-2.46545	-2.58253
79.6667	-7.39701	-2.45797	-2.53672
79.8333	-7.67056	-2.45472	-2.49211
80	-7.95928	-2.45258	-2.44904
80.1667	-8.26655	-2.45171	-2.40819
80.3333	-8.58766	-2.45109	-2.36892
80.5	-8.94466	-2.45096	-2.33323
80.6667	-9.31884	-2.45064	-2.30167
80.8333	-9.71252	-2.45045	-2.27497
81	-10.1195	-2.45035	-2.24988
81.1667	-10.5564	-2.45065	-2.2326
81.3333	-11.0102	-2.45093	-2.21702
81.5	-11.4825	-2.45135	-2.20384
81.6667	-11.9675	-2.45189	-2.1924
81.8333	-12.4833	-2.45297	-2.18515
82	-13.0162	-2.45402	-2.17899
82.1667	-13.5701	-2.45516	-2.17399
82.3333	-14.1397	-2.45634	-2.16913
82.5	-14.7547	-2.45786	-2.16676
82.6667	-15.3962	-2.45913	-2.16541
82.8333	-16.0805	-2.46035	-2.16548
83	-16.8055	-2.46153	-2.16615
83.1667	-17.6328	-2.46267	-2.16739
83.3333	-18.508	-2.46394	-2.16822
83.5	-19.4498	-2.46531	-2.16916
83.6667	-20.4425	-2.46672	-2.17016
83.8333	-21.5688	-2.46829	-2.17133
84	-22.755	-2.46976	-2.17239
84.1667	-23.9203	-2.47119	-2.17343
84.3333	-24.9917	-2.47257	-2.17447
84.5	-25.7044	-2.47392	-2.17545
84.6667	-26.3432	-2.47523	-2.17637
84.8333	-26.9502	-2.47654	-2.17727
85	-27.523	-2.47784	-2.17812
85.1667	-27.928	-2.47914	-2.17888
85.3333	-28.3471	-2.48063	-2.17975
85.5	-28.8858	-2.4823	-2.1807
85.6667	-29.4459	-2.48412	-2.18174
85.8333	-29.8818	-2.48607	-2.18289
86	-29.786	-2.48872	-2.18431
86.1667	-29.4727	-2.49121	-2.1857
86.3333	-28.8798	-2.49361	-2.18715
86.5	-28.033	-2.4959	-2.18862
86.6667	-26.4578	-2.49885	-2.19034
86.8333	-24.6408	-2.50166	-2.19203
87	-22.6938	-2.50333	-2.19386
87.1667	-20.7056	-2.50427	-2.19581
87.3333	-18.6525	-2.50531	-2.19791
87.5	-16.5752	-2.50648	-2.19987
87.6667	-14.497	-2.50754	-2.20173
87.8333	-12.4369	-2.50848	-2.20353
88	-10.6026	-2.50924	-2.20529
88.1667	-9.02667	-2.51018	-2.20697
88.3333	-7.76746	-2.51126	-2.20862
88.5	-6.71466	-2.51244	-2.21029
88.6667	-6.05116	-2.51379	-2.2117
88.8333	-5.52167	-2.51516	-2.21322
89	-5.11644	-2.51703	-2.21479
89.1667	-4.78191	-2.51932	-2.21634
89.3333	-4.56932	-2.52176	-2.21784
89.5	-4.39837	-2.52396	-2.21932
89.6667	-4.26569	-2.52606	-2.22075
89.8333	-4.15466	-2.52813	-2.22217
90	-4.0831	-2.52984	-2.22345
90.1667	-4.02441	-2.53153	-2.22472
90.3333	-3.97782	-2.5331	-2.22601
90.5	-3.93854	-2.53419	-2.22731
90.6667	-3.91155	-2.53485	-2.22851
90.8333	-3.8898	-2.53577	-2.22984
91	-3.87264	-2.53674	-2.23127
91.1667	-3.85851	-2.53769	-2.23283
91.3333	-3.85413	-2.53836	-2.23441
91.5	-3.85129	-2.53908	-2.23599
91.6667	-3.84595	-2.5398	-2.2376
91.8333	-3.83968	-2.54052	-2.23922
92	-3.83281	-2.54148	-2.24087
92.1667	-3.82648	-2.5424	-2.24246
92.3333	-3.82028	-2.5432	-2.24402
92.5	-3.81394	-2.54445	-2.24559
92.6667	-3.80844	-2.5471	-2.24724
92.8333	-3.80292	-2.54964	-2.24889
93	-3.79806	-2.55197	-2.25059
93.1667	-3.79348	-2.55448	-2.2523
93.3333	-3.79193	-2.55571	-2.25399
93.5	-3.79194	-2.5568	-2.25562
93.6667	-3.79352	-2.55802	-2.25724
93.8333	-3.79521	-2.55905	-2.25882
94	-3.79718	-2.56057	-2.26036
94.1667	-3.79853	-2.56299	-2.26171
94.3333	-3.79854	-2.56608	-2.26313
94.5	-3.79817	-2.56937	-2.26452
94.6667	-3.79714	-2.57072	-2.26585
94.8333	-3.79676	-2.57197	-2.26721
95	-3.79642	-2.57289	-2.26863
95.1667	-3.79596	-2.57408	-2.27008
95.3333	-3.79612	-2.57497	-2.2716
95.5	-3.79603	-2.57591	-2.27326
95.6667	-3.79594	-2.5768	-2.27494
95.8333	-3.79589	-2.57763	-2.2766
96	-3.79592	-2.57842	-2.27822
96.1667	-3.79601	-2.57935	-2.27997
96.3333	-3.79616	-2.58039	-2.28164
96.5	-3.79636	-2.58149	-2.28318
96.6667	-3.79672	-2.58285	-2.28463
96.8333	-3.79692	-2.58419	-2.28591
97	-3.79699	-2.58555	-2.28732
97.1667	-3.79702	-2.58702	-2.2888
97.3333	-3.79703	-2.58858	-2.29036
97.5	-3.79683	-2.59057	-2.29196
97.6667	-3.79677	-2.59235	-2.29361
97.8333	-3.79675	-2.59435	-2.29527
98	-3.79675	-2.59674	-2.29695
98.1667	-3.79707	-2.60039	-2.29886
98.3333	-3.79746	-2.60337	-2.30069
98.5	-3.798	-2.60667	-2.30256
98.6667	-3.79872	-2.61005	-2.30441
98.8333	-3.79992	-2.61124	-2.30624
99	-3.80086	-2.6124	-2.30803
99.1667	-3.80175	-2.61302	-2.30974
99.3333	-3.80261	-2.61349	-2.3114
99.5	-3.80353	-2.61395	-2.31302
99.6667	-3.80442	-2.61452	-2.31472
99.8333	-3.80528	-2.61513	-2.31645
100	-3.80614	-2.61582	-2.31814
100.167	-3.80698	-2.61671	-2.31988
100.333	-3.80795	-2.61759	-2.32161
100.5	-3.80903	-2.61851	-2.32338
100.667	-3.81011	-2.61943	-2.32518
100.833	-3.81152	-2.62048	-2.32699
101	-3.81286	-2.6215	-2.32866
101.167	-3.81431	-2.62258	-2.33028
101.333	-3.81611	-2.62369	-2.33193
101.5	-3.81816	-2.6251	-2.33341
101.667	-3.82078	-2.6265	-2.33496
101.833	-3.82524	-2.62791	-2.33656
102	-3.83091	-2.62934	-2.33817
102.167	-3.83074	-2.63091	-2.33975
102.333	-3.83098	-2.63223	-2.34138
102.5	-3.83178	-2.63347	-2.34301
102.667	-3.83274	-2.6347	-2.34461
102.833	-3.83393	-2.63561	-2.34626
103	-3.83501	-2.63678	-2.34795
103.167	-3.83618	-2.63806	-2.3497
103.333	-3.83745	-2.63939	-2.35146
103.5	-3.8389	-2.6409	-2.35327
103.667	-3.84036	-2.64237	-2.35509
103.833	-3.84195	-2.64392	-2.35691
104	-3.8436	-2.64555	-2.35872
104.167	-3.84554	-2.64745	-2.36045
104.333	-3.84743	-2.64945	-2.3622
104.5	-3.84932	-2.65163	-2.36404
104.667	-3.85121	-2.65395	-2.36594
104.833	-3.85342	-2.65673	-2.36778
105	-3.85555	-2.65931	-2.37021
105.167	-3.85767	-2.66179	-2.37244
105.333	-3.8598	-2.66427	-2.3746
105.5	-3.86191	-2.66679	-2.37671
105.667	-3.86407	-2.66913	-2.37901
105.833	-3.86637	-2.67128	-2.38138
106	-3.86875	-2.6733	-2.38384
106.167	-3.87112	-2.67482	-2.38635
106.333	-3.87362	-2.67643	-2.38904
106.5	-3.87622	-2.67758	-2.39166
106.667	-3.87887	-2.67848	-2.39424
106.833	-3.88181	-2.67814	-2.39676
107	-3.88463	-2.67838	-2.39908
107.167	-3.88748	-2.6787	-2.40128
107.333	-3.89027	-2.67896	-2.40343
107.5	-3.89312	-2.67924	-2.40553
107.667	-3.89596	-2.67952	-2.4074
107.833	-3.8988	-2.6799	-2.40954
108	-3.90167	-2.6805	-2.41182
108.167	-3.9047	-2.68303	-2.41418
108.333	-3.90782	-2.68633	-2.41692
108.5	-3.91107	-2.68949	-2.41945
108.667	-3.91445	-2.69184	-2.422
108.833	-3.91791	-2.69347	-2.42458
109	-3.92183	-2.69557	-2.42749
109.167	-3.92557	-2.6978	-2.43045
109.333	-3.92927	-2.69997	-2.43348
109.5	-3.93297	-2.70204	-2.43654
109.667	-3.93684	-2.70414	-2.43993
109.833	-3.94065	-2.70604	-2.44315
110	-3.94439	-2.70782	-2.44632
110.167	-3.948	-2.70956	-2.44948
110.333	-3.95657	-2.71072	-2.45245
110.5	-3.97541	-2.71202	-2.45535
110.667	-3.99337	-2.71336	-2.45816
110.833	-4.00443	-2.71474	-2.46091
111	-4.00499	-2.71608	-2.4632
111.167	-4.00467	-2.71762	-2.46551
111.333	-4.00441	-2.71934	-2.46779
111.5	-4.00431	-2.72116	-2.47005
111.667	-4.00426	-2.72341	-2.47199
111.833	-4.00431	-2.72549	-2.47407
112	-4.0057	-2.72754	-2.47618
112.167	-4.00743	-2.72962	-2.47828
112.333	-4.01016	-2.73177	-2.48058
112.5	-4.01394	-2.73379	-2.48291
112.667	-4.01884	-2.73573	-2.48526
112.833	-4.02401	-2.73761	-2.48756
113	-4.02973	-2.73918	-2.49011
113.167	-4.03554	-2.74079	-2.49253
113.333	-4.04197	-2.7423	-2.49487
113.5	-4.04838	-2.74376	-2.49718
113.667	-4.0553	-2.74517	-2.49943
113.833	-4.06196	-2.74674	-2.50172
114	-4.0689	-2.74826	-2.50409
114.167	-4.07631	-2.74977	-2.50652
114.333	-4.08515	-2.75237	-2.50896
114.5	-4.0937	-2.75592	-2.51142
114.667	-4.10249	-2.75955	-2.51396
114.833	-4.1119	-2.76294	-2.51652
115	-4.12224	-2.76672	-2.5193
115.167	-4.13397	-2.76974	-2.52209
115.333	-4.14725	-2.77121	-2.52503
115.5	-4.16103	-2.77238	-2.52811
115.667	-4.17605	-2.77225	-2.53164
115.833	-4.19206	-2.77253	-2.53509
116	-4.20862	-2.773	-2.53866
116.167	-4.22547	-2.77351	-2.5424
116.333	-4.24573	-2.77408	-2.54628
116.5	-4.27011	-2.77474	-2.55069
116.667	-4.29726	-2.77553	-2.555
116.833	-4.32645	-2.77636	-2.55934
117	-4.36045	-2.77762	-2.56368
117.167	-4.39561	-2.77874	-2.56851
117.333	-4.4329	-2.77988	-2.57335
117.5	-4.47268	-2.78109	-2.57824
117.667	-4.52082	-2.78255	-2.58306
117.833	-4.57677	-2.7839	-2.58872
118	-4.64466	-2.78515	-2.59439
118.167	-4.72141	-2.78635	-2.60079
118.333	-4.82839	-2.78754	-2.6075
118.5	-4.9535	-2.78857	-2.61696
118.667	-5.08535	-2.78948	-2.62735
118.833	-5.20971	-2.79033	-2.63973
119	-5.2387	-2.79092	-2.65463
119.167	-5.19556	-2.79173	-2.6782
119.333	-5.08425	-2.79246	-2.70762
119.5	-4.93871	-2.79307	-2.7458
119.667	-4.78204	-2.79438	-2.7909
119.833	-4.64613	-2.79685	-2.8508
120	-4.53552	-2.80059	-2.91647
120.167	-4.44744	-2.80494	-2.98627
120.333	-4.37291	-2.80993	-3.05714
120.5	-4.32268	-2.81484	-3.11855
120.667	-4.2814	-2.8198	-3.16125
120.833	-4.24883	-2.82468	-3.17811
121	-4.222	-2.82841	-3.17593
121.167	-4.20116	-2.83083	-3.13213
121.333	-4.185	-2.83281	-3.07691
121.5	-4.17137	-2.8342	-3.01523
121.667	-4.1592	-2.83553	-2.95219
121.833	-4.15035	-2.83675	-2.88987
122	-4.14296	-2.83816	-2.83162
122.167	-4.13724	-2.83962	-2.77819
122.333	-4.13202	-2.84114	-2.72794
122.5	-4.12802	-2.84296	-2.68743
122.667	-4.12434	-2.84483	-2.65236
122.833	-4.12178	-2.84684	-2.62365
123	-4.11924	-2.84897	-2.59988
123.167	-4.11917	-2.85168	-2.58533
123.333	-4.11866	-2.85437	-2.57262
123.5	-4.11841	-2.85713	-2.56215
123.667	-4.11814	-2.85981	-2.553
123.833	-4.11864	-2.86363	-2.54651
124	-4.11896	-2.86736	-2.54132
124.167	-4.11933	-2.87166	-2.53775
124.333	-4.12004	-2.87588	-2.53516
124.5	-4.12174	-2.88142	-2.53348
124.667	-4.12306	-2.88723	-2.53189
124.833	-4.12448	-2.89483	-2.53091
125	-4.12607	-2.90395	-2.53109
125.167	-4.12784	-2.91694	-2.53236
125.333	-4.12972	-2.93127	-2.5334
125.5	-4.13217	-2.94759	-2.5343
125.667	-4.13497	-2.96526	-2.53528
125.833	-4.13937	-2.98691	-2.53645
126	-4.14357	-3.01035	-2.53739
126.167	-4.14793	-3.03678	-2.53824
126.333	-4.15209	-3.06641	-2.53906
126.5	-4.15672	-3.10569	-2.53961
126.667	-4.16119	-3.15401	-2.54041
126.833	-4.16511	-3.2166	-2.54131
127	-4.168	-3.29085	-2.54213
127.167	-4.16811	-3.39669	-2.54303
127.333	-4.16708	-3.51356	-2.5444
127.5	-4.16452	-3.6339	-2.54658
127.667	-4.16137	-3.74947	-2.54847
127.833	-4.15795	-3.81665	-2.55043
128	-4.15506	-3.83161	-2.55236
128.167	-4.15221	-3.77203	-2.55422
128.333	-4.14923	-3.65804	-2.55606
128.5	-4.14713	-3.48268	-2.55814
128.667	-4.14508	-3.32582	-2.55976
128.833	-4.14382	-3.20104	-2.56086
129	-4.14267	-3.09895	-2.56058
129.167	-4.14263	-3.03746	-2.55994
129.333	-4.14227	-2.98948	-2.55777
129.5	-4.14206	-2.95332	-2.55602
129.667	-4.14201	-2.92379	-2.55447
129.833	-4.14244	-2.90654	-2.55286
130	-4.14258	-2.89325	-2.55138
130.167	-4.14279	-2.88422	-2.54996
130.333	-4.14316	-2.87678	-2.55
130.5	-4.14296	-2.87069	-2.55058
130.667	-4.14172	-2.86499	-2.55162
130.833	-4.14035	-2.86064	-2.55273
131	-4.1395	-2.85643	-2.55415
131.167	-4.14185	-2.85475	-2.55574
131.333	-4.14404	-2.85392	-2.55734
131.5	-4.14648	-2.85361	-2.55881
131.667	-4.14853	-2.85381	-2.56043
131.833	-4.15065	-2.85392	-2.56162
132	-4.15266	-2.85425	-2.56147
132.167	-4.1546	-2.85458	-2.56192
132.333	-4.15645	-2.8555	-2.56241
132.5	-4.15821	-2.85736	-2.56286
132.667	-4.15961	-2.86166	-2.56328
132.833	-4.16112	-2.86648	-2.56388
133	-4.16261	-2.87112	-2.5646
133.167	-4.16404	-2.87521	-2.56538
133.333	-4.16532	-2.87599	-2.5664
133.5	-4.16664	-2.87507	-2.56735
133.667	-4.16789	-2.87232	-2.56836
133.833	-4.1691	-2.86919	-2.56944
134	-4.17012	-2.86588	-2.57055
134.167	-4.17113	-2.86307	-2.57153
134.333	-4.17206	-2.86028	-2.57245
134.5	-4.17302	-2.85737	-2.5734
134.667	-4.17399	-2.85534	-2.57442
134.833	-4.17512	-2.85325	-2.57559
135	-4.17631	-2.85191	-2.57684
135.167	-4.17751	-2.85115	-2.57811
135.333	-4.17884	-2.85048	-2.57947
135.5	-4.17998	-2.84977	-2.58064
135.667	-4.1811	-2.84915	-2.58189
135.833	-4.18221	-2.84849	-2.58318
136	-4.18302	-2.84872	-2.58279
136.167	-4.1839	-2.8489	-2.58309
136.333	-4.18476	-2.8499	-2.58319
136.5	-4.18559	-2.85151	-2.58301
136.667	-4.18648	-2.85351	-2.58493
136.833	-4.18747	-2.85501	-2.58743
137	-4.18848	-2.85644	-2.58991
137.167	-4.18953	-2.85787	-2.59243
137.333	-4.19074	-2.85886	-2.59445
137.5	-4.19187	-2.85979	-2.59526
137.667	-4.19299	-2.86063	-2.59491
137.833	-4.19407	-2.86141	-2.59455
138	-4.19514	-2.86172	-2.59443
138.167	-4.19617	-2.86223	-2.59433
138.333	-4.19719	-2.86276	-2.59498
138.5	-4.19824	-2.8633	-2.5958
138.667	-4.19921	-2.86373	-2.59714
138.833	-4.20026	-2.8642	-2.59835
139	-4.20134	-2.86474	-2.59951
139.167	-4.20243	-2.86533	-2.60104
139.333	-4.20367	-2.86598	-2.60316
139.5	-4.20493	-2.86666	-2.60681
139.667	-4.20623	-2.86737	-2.60982
139.833	-4.2076	-2.86814	-2.61299
140	-4.20911	-2.86922	-2.61639
140.167	-4.21048	-2.8702	-2.61716
140.333	-4.21173	-2.87113	-2.61802
140.5	-4.21292	-2.87205	-2.61885
140.667	-4.21394	-2.87297	-2.61935
140.833	-4.21491	-2.87377	-2.61947
141	-4.21575	-2.87453	-2.61967
141.167	-4.21651	-2.87526	-2.6198
141.333	-4.21684	-2.87578	-2.6199
141.5	-4.21739	-2.87643	-2.61989
141.667	-4.21806	-2.87709	-2.61994
141.833	-4.21878	-2.87772	-2.62024
142	-4.21958	-2.87838	-2.62106
142.167	-4.22057	-2.87905	-2.6234
142.333	-4.22164	-2.87977	-2.6261
142.5	-4.22271	-2.88057	-2.62922
142.667	-4.2241	-2.8814	-2.63211
142.833	-4.22522	-2.88224	-2.63555
143	-4.22626	-2.88319	-2.63827
143.167	-4.22737	-2.88418	-2.63952
143.333	-4.22852	-2.8852	-2.64029
143.5	-4.22952	-2.88638	-2.63968
143.667	-4.2306	-2.88741	-2.6395
143.833	-4.23169	-2.88837	-2.63958
144	-4.23284	-2.88932	-2.63955
144.167	-4.23415	-2.89032	-2.63987
144.333	-4.23538	-2.89128	-2.64037
144.5	-4.23661	-2.8922	-2.64148
144.667	-4.23787	-2.89308	-2.64262
144.833	-4.23917	-2.89387	-2.64377
145	-4.24045	-2.89467	-2.64485
145.167	-4.24171	-2.89553	-2.64606
145.333	-4.24294	-2.89649	-2.64723
145.5	-4.24413	-2.89752	-2.64784
145.667	-4.24519	-2.89866	-2.64961
145.833	-4.2461	-2.89986	-2.65227
146	-4.2469	-2.90111	-2.65504
146.167	-4.24765	-2.90254	-2.65751
146.333	-4.24835	-2.90396	-2.65872
146.5	-4.24904	-2.90533	-2.65973
146.667	-4.24972	-2.90722	-2.6609
146.833	-4.25039	-2.90776	-2.66194
147	-4.25112	-2.90433	-2.6628
147.167	-4.252	-2.8992	-2.66364
147.333	-4.25304	-2.894	-2.66461
147.5	-4.25421	-2.88979	-2.66566
147.667	-4.25541	-2.88733	-2.6668
147.833	-4.25662	-2.88625	-2.66803
148	-4.25781	-2.88573	-2.66948
148.167	-4.25898	-2.88544	-2.67133
148.333	-4.26015	-2.88518	-2.67314
148.5	-4.26125	-2.88516	-2.67531
148.667	-4.26231	-2.88536	-2.67738
148.833	-4.26335	-2.88571	-2.67824
149	-4.26432	-2.88618	-2.67814
149.167	-4.26525	-2.88678	-2.67808
149.333	-4.26615	-2.88753	-2.67914
149.5	-4.26694	-2.88827	-2.68141
149.667	-4.26765	-2.88898	-2.68381
149.833	-4.26826	-2.88966	-2.68625
150	-4.26881	-2.89029	-2.68793

## Sheet: Figure S3
	R6M	RM257	BDMT	LCE
Wavenumber (cm-1)	Absorbance
400	0	0	0	0
400	0.0837	0.0178	0	0.148
401	0.0742	0.0167	0	0.146
401	0.0653	0.0159	0.0236	0.145
402	0.0571	0.0153	0.0232	0.144
402	0.0497	0.0149	0.0229	0.142
403	0.0432	0.0144	0.0225	0.141
403	0.0373	0.0134	0.0221	0.14
404	0.032	0.012	0.0217	0.139
404	0.0275	0.0105	0.0213	0.138
404	0.0237	0.00906	0.0209	0.137
405	0.0209	0.00807	0.0205	0.137
405	0.0188	0.00748	0.0201	0.136
406	0.0175	0.00707	0.0197	0.136
406	0.0164	0.0065	0.0193	0.135
407	0.0156	0.00557	0.019	0.135
407	0.0148	0.00428	0.0186	0.135
408	0.0143	0.00291	0.0183	0.134
408	0.0142	0.0018	0.0181	0.134
409	0.0147	0.00123	0.0179	0.133
409	0.0157	0.00123	0.0179	0.133
410	0.0173	0.00159	0.0179	0.132
410	0.019	0.00209	0.0179	0.131
411	0.0206	0.00232	0.018	0.131
411	0.0218	0.00248	0.0182	0.13
412	0.0226	0.00244	0.0183	0.13
412	0.0232	0.00243	0.0185	0.129
413	0.0235	0.00274	0.0186	0.129
413	0.0237	0.0035	0.0188	0.129
414	0.0239	0.00426	0.0189	0.129
414	0.0239	0.00488	0.0191	0.129
415	0.0236	0.00526	0.0193	0.129
415	0.0231	0.00522	0.0194	0.129
416	0.0224	0.00497	0.0196	0.13
416	0.0215	0.00474	0.0198	0.131
417	0.0205	0.00476	0.0199	0.132
417	0.0192	0.00512	0.0201	0.133
418	0.0177	0.00575	0.0202	0.135
418	0.0157	0.00651	0.0203	0.136
418	0.0131	0.00746	0.0204	0.136
419	0.0103	0.00805	0.0205	0.136
419	0.00787	0.00823	0.0206	0.135
420	0.00613	0.00839	0.0208	0.134
420	0.00513	0.0086	0.0208	0.134
421	0.00466	0.00882	0.0209	0.133
421	0.00442	0.0088	0.021	0.132
422	0.00419	0.00884	0.0211	0.132
422	0.00388	0.00854	0.0211	0.131
423	0.00348	0.00806	0.0212	0.131
423	0.00308	0.00759	0.0213	0.13
424	0.00277	0.00711	0.0213	0.129
424	0.00262	0.00706	0.0214	0.129
425	0.00258	0.00722	0.0215	0.128
425	0.00255	0.00723	0.0215	0.128
426	0.00243	0.00694	0.0216	0.128
426	0.00218	0.00663	0.0216	0.129
427	0.00186	0.00609	0.0217	0.129
427	0.00161	0.00559	0.0218	0.129
428	0.00157	0.00535	0.0218	0.129
428	0.00183	0.00549	0.0219	0.128
429	0.00238	0.00588	0.022	0.128
429	0.00315	0.00634	0.0222	0.127
430	0.00402	0.00654	0.0223	0.126
430	0.00489	0.00672	0.0224	0.126
431	0.00573	0.0068	0.0226	0.125
431	0.00656	0.00674	0.0227	0.125
431	0.00741	0.00678	0.0229	0.125
432	0.00829	0.00706	0.023	0.126
432	0.00914	0.0075	0.0232	0.126
433	0.00984	0.00785	0.0233	0.127
433	0.0103	0.00806	0.0234	0.128
434	0.0105	0.0079	0.0236	0.128
434	0.0104	0.00757	0.0237	0.129
435	0.0101	0.00718	0.0239	0.129
435	0.00991	0.00691	0.024	0.128
436	0.00984	0.00693	0.0241	0.128
436	0.00993	0.00728	0.0242	0.128
437	0.0101	0.00764	0.0243	0.128
437	0.0103	0.00805	0.0245	0.128
438	0.0104	0.00826	0.0246	0.128
438	0.0104	0.0084	0.0247	0.129
439	0.0103	0.00839	0.0248	0.129
439	0.0102	0.0085	0.0249	0.13
440	0.0103	0.00881	0.025	0.131
440	0.0106	0.00921	0.0251	0.132
441	0.011	0.00965	0.0251	0.133
441	0.0115	0.00999	0.0252	0.134
442	0.0122	0.0102	0.0253	0.135
442	0.0128	0.01	0.0254	0.137
443	0.0135	0.00988	0.0255	0.138
443	0.0144	0.00989	0.0256	0.139
444	0.0154	0.0101	0.0257	0.14
444	0.0167	0.0105	0.0258	0.141
445	0.0182	0.0109	0.0259	0.142
445	0.0199	0.0111	0.026	0.143
445	0.0218	0.0112	0.0261	0.145
446	0.0241	0.0113	0.0262	0.147
446	0.0267	0.0114	0.0263	0.149
447	0.0297	0.0116	0.0265	0.151
447	0.0333	0.012	0.0266	0.154
448	0.0372	0.0126	0.0267	0.156
448	0.0415	0.0132	0.0268	0.159
449	0.0459	0.0136	0.027	0.161
449	0.0504	0.0136	0.0271	0.163
450	0.0549	0.0137	0.0272	0.165
450	0.0592	0.014	0.0273	0.167
451	0.0634	0.0148	0.0275	0.168
451	0.0671	0.0159	0.0276	0.17
452	0.0702	0.0174	0.0277	0.171
452	0.0726	0.0193	0.0278	0.171
453	0.074	0.0212	0.028	0.171
453	0.0746	0.023	0.0281	0.171
454	0.0748	0.0248	0.0282	0.171
454	0.0746	0.0265	0.0283	0.17
455	0.0744	0.0282	0.0284	0.169
455	0.0742	0.0298	0.0285	0.169
456	0.0736	0.0314	0.0286	0.167
456	0.0723	0.0326	0.0287	0.166
457	0.0697	0.0331	0.0288	0.163
457	0.0657	0.0327	0.0289	0.16
458	0.0601	0.0314	0.029	0.156
458	0.0537	0.0294	0.0291	0.152
458	0.0473	0.0271	0.0292	0.148
459	0.0414	0.025	0.0293	0.144
459	0.0366	0.0228	0.0294	0.141
460	0.0327	0.021	0.0295	0.139
460	0.0297	0.0193	0.0295	0.137
461	0.0273	0.0177	0.0296	0.135
461	0.0254	0.0163	0.0297	0.133
462	0.0239	0.0151	0.0297	0.132
462	0.0227	0.0144	0.0298	0.13
463	0.0219	0.0138	0.0299	0.129
463	0.0211	0.0134	0.0299	0.128
464	0.0204	0.0131	0.03	0.128
464	0.0198	0.0127	0.0301	0.127
465	0.019	0.0123	0.0301	0.126
465	0.0183	0.0118	0.0302	0.125
466	0.0178	0.0116	0.0303	0.125
466	0.0175	0.0117	0.0303	0.125
467	0.0174	0.012	0.0304	0.125
467	0.0176	0.0126	0.0304	0.125
468	0.0179	0.0132	0.0305	0.125
468	0.0182	0.0136	0.0305	0.125
469	0.0185	0.0138	0.0306	0.125
469	0.0188	0.0138	0.0306	0.125
470	0.0192	0.0138	0.0306	0.125
470	0.0198	0.0138	0.0307	0.125
471	0.0207	0.0141	0.0307	0.125
471	0.0219	0.0143	0.0308	0.125
472	0.0234	0.0147	0.0308	0.126
472	0.0249	0.0149	0.0309	0.126
472	0.0265	0.0149	0.0309	0.126
473	0.0279	0.0146	0.0309	0.126
473	0.0293	0.0142	0.031	0.127
474	0.0306	0.0138	0.031	0.127
474	0.0319	0.0135	0.031	0.127
475	0.0332	0.0132	0.0311	0.127
475	0.0343	0.013	0.0311	0.127
476	0.0353	0.0129	0.0311	0.127
476	0.036	0.0127	0.0311	0.127
477	0.0364	0.0123	0.0312	0.128
477	0.0363	0.0121	0.0312	0.128
478	0.0359	0.0118	0.0312	0.128
478	0.0351	0.0118	0.0312	0.128
479	0.034	0.0118	0.0312	0.129
479	0.0327	0.0118	0.0312	0.129
480	0.0312	0.012	0.0312	0.13
480	0.0297	0.0123	0.0313	0.13
481	0.0283	0.0125	0.0313	0.131
481	0.0271	0.0127	0.0313	0.131
482	0.026	0.0132	0.0313	0.132
482	0.0252	0.0138	0.0314	0.132
483	0.0246	0.0144	0.0314	0.132
483	0.0242	0.0152	0.0314	0.133
484	0.0239	0.0158	0.0315	0.133
484	0.0236	0.0165	0.0315	0.134
485	0.0236	0.0172	0.0316	0.134
485	0.0238	0.0177	0.0318	0.134
485	0.0242	0.0186	0.0319	0.135
486	0.0249	0.0191	0.0322	0.135
486	0.0258	0.0199	0.0325	0.136
487	0.0268	0.0205	0.0329	0.136
487	0.0279	0.0209	0.0333	0.136
488	0.029	0.0209	0.0338	0.136
488	0.03	0.0206	0.0343	0.137
489	0.0311	0.0201	0.0349	0.137
489	0.0323	0.0197	0.0354	0.137
490	0.0334	0.0191	0.036	0.138
490	0.0344	0.0186	0.0367	0.138
491	0.0353	0.0181	0.0373	0.139
491	0.0359	0.0174	0.038	0.139
492	0.0363	0.0169	0.0387	0.14
492	0.0364	0.0165	0.0393	0.14
493	0.0363	0.016	0.04	0.141
493	0.0361	0.0159	0.0406	0.142
494	0.0358	0.0156	0.0411	0.142
494	0.0355	0.0153	0.0414	0.143
495	0.0352	0.0152	0.0416	0.144
495	0.035	0.0152	0.0418	0.145
496	0.0349	0.015	0.042	0.146
496	0.0349	0.0148	0.0422	0.147
497	0.0352	0.0148	0.0424	0.148
497	0.0358	0.0152	0.0427	0.149
498	0.0367	0.0157	0.043	0.15
498	0.0379	0.0163	0.0434	0.151
499	0.0392	0.0171	0.0438	0.153
499	0.0407	0.0176	0.0444	0.154
499	0.0422	0.0183	0.045	0.155
500	0.0439	0.0191	0.0457	0.157
500	0.0457	0.0199	0.0464	0.159
501	0.0478	0.0208	0.0472	0.161
501	0.0501	0.0216	0.0482	0.163
502	0.0526	0.0226	0.0493	0.166
502	0.0553	0.0234	0.0506	0.169
503	0.058	0.024	0.0519	0.172
503	0.0607	0.0243	0.0533	0.176
504	0.0635	0.0246	0.0548	0.179
504	0.0666	0.0251	0.0564	0.182
505	0.07	0.0257	0.058	0.185
505	0.074	0.0267	0.0596	0.188
506	0.0786	0.028	0.0612	0.192
506	0.084	0.0294	0.0627	0.195
507	0.0901	0.031	0.0644	0.199
507	0.0968	0.0327	0.0661	0.202
508	0.104	0.0346	0.0678	0.206
508	0.112	0.0367	0.0695	0.209
509	0.119	0.039	0.0714	0.212
509	0.127	0.0415	0.0736	0.215
510	0.134	0.0437	0.0763	0.216
510	0.141	0.0459	0.0792	0.217
511	0.146	0.0472	0.0821	0.218
511	0.15	0.0481	0.0849	0.218
512	0.151	0.0483	0.0876	0.217
512	0.15	0.0479	0.09	0.216
512	0.146	0.047	0.092	0.214
513	0.14	0.0458	0.0935	0.212
513	0.132	0.0443	0.0941	0.209
514	0.123	0.0426	0.094	0.206
514	0.112	0.0409	0.0934	0.202
515	0.102	0.0393	0.0924	0.198
515	0.0915	0.0378	0.0911	0.194
516	0.0815	0.0365	0.0894	0.191
516	0.0721	0.0355	0.0871	0.187
517	0.0637	0.0344	0.0844	0.183
517	0.0562	0.0335	0.0809	0.179
518	0.0498	0.0324	0.0769	0.175
518	0.0443	0.0315	0.0726	0.171
519	0.0398	0.0302	0.0682	0.167
519	0.0362	0.0289	0.0636	0.164
520	0.0333	0.0277	0.059	0.16
520	0.0309	0.0267	0.0544	0.157
521	0.0291	0.0257	0.05	0.154
521	0.0275	0.0247	0.0458	0.151
522	0.0261	0.0237	0.0418	0.148
522	0.0249	0.0226	0.038	0.146
523	0.0238	0.0216	0.0343	0.144
523	0.023	0.0206	0.0308	0.142
524	0.0222	0.0197	0.0276	0.14
524	0.0217	0.019	0.0247	0.139
525	0.0213	0.0185	0.0222	0.137
525	0.021	0.0181	0.0203	0.136
526	0.0207	0.0179	0.0188	0.135
526	0.0204	0.0175	0.0177	0.133
526	0.0202	0.0171	0.0168	0.132
527	0.0201	0.0167	0.016	0.131
527	0.02	0.0165	0.0155	0.13
528	0.02	0.0163	0.0151	0.13
528	0.0201	0.0161	0.0148	0.129
529	0.0201	0.0161	0.0146	0.128
529	0.0202	0.016	0.0145	0.128
530	0.0202	0.0158	0.0145	0.127
530	0.0201	0.0157	0.0146	0.127
531	0.0201	0.0156	0.0148	0.126
531	0.02	0.0155	0.015	0.126
532	0.02	0.0156	0.0153	0.125
532	0.02	0.0157	0.0156	0.125
533	0.02	0.0158	0.0159	0.124
533	0.02	0.0158	0.0162	0.124
534	0.02	0.0159	0.0166	0.123
534	0.0201	0.0159	0.0169	0.123
535	0.0203	0.016	0.0172	0.122
535	0.0205	0.0161	0.0175	0.122
536	0.0207	0.0163	0.0178	0.121
536	0.021	0.0165	0.0179	0.121
537	0.0212	0.0167	0.0177	0.12
537	0.0214	0.0168	0.0175	0.12
538	0.0215	0.0167	0.0171	0.119
538	0.0216	0.0166	0.0168	0.119
539	0.0217	0.0165	0.0164	0.119
539	0.0219	0.0165	0.0161	0.119
539	0.0221	0.0164	0.0158	0.119
540	0.0224	0.0165	0.0156	0.119
540	0.0227	0.0166	0.0157	0.119
541	0.023	0.0166	0.0158	0.119
541	0.0233	0.0167	0.016	0.119
542	0.0236	0.0165	0.0163	0.119
542	0.024	0.0165	0.0166	0.119
543	0.0244	0.0165	0.0169	0.119
543	0.0249	0.0167	0.0171	0.119
544	0.0255	0.0168	0.0174	0.119
544	0.0261	0.017	0.0175	0.119
545	0.0266	0.0171	0.0176	0.119
545	0.0272	0.0172	0.0177	0.119
546	0.0278	0.0172	0.0178	0.119
546	0.0284	0.0173	0.0179	0.12
547	0.0291	0.0173	0.018	0.12
547	0.0298	0.0174	0.0182	0.121
548	0.0304	0.0175	0.0184	0.121
548	0.031	0.0175	0.0187	0.122
549	0.0315	0.0175	0.0191	0.122
549	0.0319	0.0174	0.0195	0.123
550	0.0323	0.0173	0.0199	0.124
550	0.0326	0.0172	0.0203	0.125
551	0.0329	0.0172	0.0207	0.125
551	0.0332	0.0173	0.0211	0.126
552	0.0335	0.0175	0.0214	0.127
552	0.0338	0.0177	0.0217	0.128
553	0.0342	0.018	0.022	0.129
553	0.0346	0.0182	0.0222	0.13
553	0.0353	0.0185	0.0224	0.131
554	0.0362	0.0188	0.0226	0.132
554	0.0374	0.0191	0.0227	0.134
555	0.0388	0.0194	0.0229	0.135
555	0.0404	0.0197	0.0231	0.136
556	0.042	0.0198	0.0232	0.137
556	0.0435	0.0198	0.0233	0.139
557	0.0448	0.0196	0.0234	0.14
557	0.0458	0.0195	0.0236	0.141
558	0.0465	0.0194	0.0237	0.142
558	0.0467	0.0194	0.0238	0.143
559	0.0464	0.0195	0.0238	0.144
559	0.0457	0.0195	0.0239	0.144
560	0.0445	0.0196	0.024	0.145
560	0.0431	0.0196	0.0241	0.145
561	0.0415	0.0195	0.0242	0.145
561	0.04	0.0195	0.0242	0.146
562	0.0387	0.0196	0.0243	0.146
562	0.0378	0.0196	0.0244	0.147
563	0.0372	0.0198	0.0244	0.148
563	0.037	0.0201	0.0245	0.148
564	0.0371	0.0204	0.0245	0.15
564	0.0374	0.0206	0.0246	0.151
565	0.0379	0.0208	0.0246	0.152
565	0.0386	0.0211	0.0247	0.154
566	0.0396	0.0215	0.0247	0.155
566	0.0408	0.022	0.0247	0.157
566	0.0423	0.0228	0.0248	0.159
567	0.0441	0.0237	0.0248	0.161
567	0.0462	0.0248	0.0248	0.162
568	0.0486	0.026	0.0248	0.164
568	0.0512	0.0274	0.0248	0.165
569	0.054	0.0292	0.0248	0.166
569	0.0569	0.0315	0.0248	0.167
570	0.0597	0.0343	0.0248	0.168
570	0.0621	0.0374	0.0248	0.168
571	0.064	0.0408	0.0248	0.168
571	0.0651	0.0439	0.0248	0.167
572	0.0655	0.0465	0.0247	0.167
572	0.065	0.0481	0.0247	0.166
573	0.0641	0.0488	0.0247	0.164
573	0.063	0.0484	0.0247	0.163
574	0.062	0.0471	0.0246	0.162
574	0.0613	0.0453	0.0246	0.161
575	0.0613	0.043	0.0246	0.159
575	0.062	0.0407	0.0245	0.158
576	0.0634	0.0383	0.0245	0.157
576	0.0653	0.0361	0.0245	0.156
577	0.0675	0.0341	0.0244	0.154
577	0.0695	0.0323	0.0244	0.153
578	0.0711	0.0306	0.0244	0.152
578	0.072	0.029	0.0243	0.151
579	0.0718	0.0275	0.0243	0.15
579	0.0706	0.0262	0.0243	0.149
580	0.0683	0.025	0.0242	0.148
580	0.0652	0.0242	0.0242	0.147
580	0.0615	0.0237	0.0242	0.145
581	0.0577	0.0238	0.0242	0.144
581	0.054	0.0242	0.0242	0.142
582	0.0506	0.0248	0.0242	0.14
582	0.0479	0.0256	0.0242	0.139
583	0.0456	0.0261	0.0242	0.137
583	0.0439	0.0265	0.0242	0.135
584	0.0426	0.0264	0.0243	0.134
584	0.0417	0.026	0.0243	0.132
585	0.0411	0.0253	0.0243	0.131
585	0.0408	0.0243	0.0244	0.129
586	0.0406	0.0232	0.0244	0.128
586	0.0404	0.022	0.0245	0.126
587	0.0403	0.0208	0.0245	0.125
587	0.0403	0.0195	0.0246	0.124
588	0.0403	0.0184	0.0246	0.123
588	0.0403	0.0175	0.0247	0.122
589	0.0404	0.0168	0.0248	0.121
589	0.0405	0.0165	0.0248	0.12
590	0.0408	0.0163	0.0249	0.12
590	0.0411	0.0163	0.025	0.119
591	0.0414	0.0164	0.025	0.119
591	0.0418	0.0164	0.0251	0.118
592	0.0422	0.0164	0.0252	0.118
592	0.0427	0.0165	0.0253	0.117
593	0.0431	0.0165	0.0253	0.117
593	0.0435	0.0166	0.0254	0.117
593	0.0439	0.0167	0.0255	0.117
594	0.0443	0.0168	0.0256	0.117
594	0.0447	0.0168	0.0256	0.117
595	0.0451	0.0168	0.0257	0.117
595	0.0455	0.0168	0.0258	0.117
596	0.046	0.0169	0.0258	0.117
596	0.0464	0.017	0.0259	0.117
597	0.0469	0.0172	0.026	0.118
597	0.0475	0.0175	0.026	0.118
598	0.048	0.0177	0.0261	0.118
598	0.0484	0.018	0.0262	0.119
599	0.0489	0.0182	0.0263	0.119
599	0.0494	0.0183	0.0264	0.12
600	0.0499	0.0186	0.0264	0.12
600	0.0504	0.0189	0.0265	0.121
601	0.051	0.0192	0.0266	0.121
601	0.0515	0.0196	0.0267	0.121
602	0.052	0.0199	0.0268	0.122
602	0.0525	0.0202	0.0269	0.123
603	0.0531	0.0204	0.027	0.123
603	0.0536	0.0205	0.0272	0.124
604	0.0542	0.0207	0.0273	0.125
604	0.0548	0.0209	0.0274	0.125
605	0.0556	0.0212	0.0275	0.126
605	0.0563	0.0215	0.0276	0.127
606	0.0571	0.0218	0.0278	0.128
606	0.0579	0.0221	0.0279	0.129
607	0.0586	0.0223	0.0281	0.13
607	0.0594	0.0226	0.0282	0.131
607	0.0602	0.0228	0.0284	0.132
608	0.061	0.0232	0.0285	0.133
608	0.0618	0.0235	0.0287	0.134
609	0.0626	0.0239	0.0288	0.135
609	0.0634	0.0243	0.029	0.137
610	0.0641	0.0245	0.0291	0.138
610	0.0649	0.0246	0.0293	0.139
611	0.0657	0.0247	0.0294	0.141
611	0.0665	0.0247	0.0296	0.142
612	0.0674	0.0247	0.0297	0.144
612	0.0682	0.0248	0.0299	0.146
613	0.0691	0.0249	0.03	0.147
613	0.07	0.0249	0.0302	0.149
614	0.071	0.0249	0.0304	0.15
614	0.072	0.0249	0.0305	0.152
615	0.0731	0.0248	0.0307	0.153
615	0.0742	0.0247	0.0309	0.154
616	0.0754	0.0247	0.031	0.155
616	0.0766	0.0248	0.0312	0.156
617	0.0778	0.0249	0.0314	0.157
617	0.0792	0.0251	0.0316	0.157
618	0.0806	0.0254	0.0317	0.158
618	0.0823	0.0257	0.0319	0.158
619	0.0841	0.0262	0.0321	0.159
619	0.0861	0.0268	0.0323	0.159
620	0.0883	0.0275	0.0324	0.16
620	0.0907	0.0282	0.0326	0.16
620	0.0933	0.0289	0.0328	0.161
621	0.0961	0.0295	0.033	0.161
621	0.0992	0.0301	0.0332	0.162
622	0.103	0.0306	0.0334	0.163
622	0.106	0.0311	0.0336	0.165
623	0.111	0.0318	0.0338	0.167
623	0.116	0.0327	0.034	0.17
624	0.122	0.0337	0.0342	0.173
624	0.13	0.035	0.0344	0.177
625	0.139	0.0365	0.0345	0.182
625	0.151	0.0382	0.0347	0.188
626	0.164	0.0403	0.0349	0.195
626	0.178	0.0428	0.0351	0.203
627	0.19	0.046	0.0353	0.21
627	0.201	0.0498	0.0355	0.218
628	0.207	0.0542	0.0357	0.225
628	0.208	0.0587	0.0359	0.23
629	0.205	0.0629	0.0361	0.234
629	0.197	0.0663	0.0362	0.236
630	0.188	0.0686	0.0364	0.236
630	0.178	0.0696	0.0366	0.234
631	0.17	0.0694	0.0368	0.23
631	0.163	0.0681	0.0369	0.224
632	0.158	0.0662	0.0371	0.217
632	0.155	0.0637	0.0373	0.21
633	0.151	0.061	0.0375	0.202
633	0.148	0.058	0.0377	0.194
634	0.145	0.055	0.0378	0.188
634	0.142	0.052	0.038	0.183
634	0.141	0.049	0.0382	0.181
635	0.141	0.0463	0.0384	0.179
635	0.144	0.0441	0.0386	0.18
636	0.149	0.0425	0.0389	0.182
636	0.157	0.0416	0.0391	0.185
637	0.167	0.0416	0.0394	0.188
637	0.179	0.0424	0.0397	0.192
638	0.193	0.0439	0.04	0.197
638	0.209	0.046	0.0404	0.201
639	0.227	0.0489	0.0407	0.205
639	0.248	0.0522	0.0411	0.209
640	0.271	0.056	0.0415	0.213
640	0.295	0.0601	0.0419	0.216
641	0.322	0.0646	0.0423	0.219
641	0.349	0.0694	0.0428	0.222
642	0.375	0.0745	0.0432	0.225
642	0.399	0.0799	0.0437	0.227
643	0.419	0.0855	0.0442	0.229
643	0.43	0.0911	0.0446	0.23
644	0.431	0.0964	0.0451	0.23
644	0.42	0.101	0.0455	0.23
645	0.396	0.104	0.0459	0.229
645	0.363	0.106	0.0462	0.227
646	0.325	0.105	0.0465	0.225
646	0.284	0.103	0.0468	0.222
647	0.244	0.0977	0.0471	0.219
647	0.207	0.0913	0.0474	0.215
647	0.174	0.0839	0.0477	0.211
648	0.147	0.0764	0.048	0.206
648	0.124	0.0694	0.0483	0.201
649	0.107	0.0636	0.0485	0.196
649	0.0929	0.0593	0.0488	0.191
650	0.0825	0.0565	0.0491	0.186
650	0.0748	0.055	0.0494	0.181
651	0.0691	0.0544	0.0497	0.177
651	0.0647	0.0542	0.0501	0.172
652	0.0612	0.0539	0.0505	0.168
652	0.0582	0.0533	0.051	0.164
653	0.0557	0.0521	0.0516	0.161
653	0.0535	0.0502	0.0522	0.158
654	0.0517	0.0479	0.0529	0.156
654	0.0503	0.0454	0.0536	0.154
655	0.0494	0.0427	0.0544	0.153
655	0.0488	0.0402	0.0552	0.152
656	0.0486	0.038	0.0562	0.151
656	0.0487	0.0362	0.0573	0.151
657	0.049	0.0349	0.0584	0.152
657	0.0495	0.0339	0.0597	0.152
658	0.0503	0.0333	0.0609	0.153
658	0.0512	0.0328	0.0622	0.154
659	0.0524	0.0324	0.0636	0.155
659	0.0538	0.0318	0.0649	0.155
660	0.0553	0.031	0.0663	0.156
660	0.057	0.03	0.0676	0.157
660	0.0588	0.0289	0.0689	0.157
661	0.0608	0.0278	0.0702	0.157
661	0.0629	0.0269	0.0715	0.157
662	0.0652	0.0262	0.0728	0.156
662	0.0677	0.0258	0.074	0.155
663	0.0701	0.0255	0.0753	0.154
663	0.0725	0.0253	0.0767	0.152
664	0.0745	0.0252	0.0782	0.151
664	0.0761	0.0254	0.0797	0.149
665	0.0774	0.0257	0.0812	0.148
665	0.0784	0.0265	0.0825	0.147
666	0.0793	0.0275	0.0838	0.146
666	0.0805	0.0287	0.0849	0.145
667	0.0824	0.0298	0.0858	0.144
667	0.0858	0.0307	0.0865	0.144
668	0.0911	0.0312	0.0867	0.144
668	0.0984	0.0316	0.0866	0.144
669	0.107	0.0322	0.0863	0.145
669	0.115	0.0332	0.0857	0.145
670	0.123	0.0342	0.0849	0.146
670	0.13	0.0351	0.0839	0.147
671	0.136	0.036	0.0826	0.148
671	0.142	0.0369	0.0811	0.149
672	0.147	0.0379	0.0792	0.15
672	0.152	0.0388	0.077	0.15
673	0.155	0.0396	0.0746	0.151
673	0.156	0.04	0.0721	0.152
674	0.156	0.0398	0.0695	0.153
674	0.153	0.039	0.0668	0.154
674	0.147	0.0376	0.0641	0.155
675	0.14	0.0359	0.0612	0.156
675	0.132	0.0339	0.0583	0.157
676	0.123	0.032	0.0554	0.158
676	0.114	0.0302	0.0526	0.16
677	0.106	0.0286	0.0497	0.161
677	0.0987	0.0274	0.0469	0.162
678	0.0927	0.0266	0.0443	0.164
678	0.0881	0.026	0.0417	0.165
679	0.0849	0.0258	0.0394	0.167
679	0.083	0.0259	0.0375	0.17
680	0.0822	0.0262	0.0358	0.172
680	0.0824	0.0269	0.0342	0.175
681	0.0834	0.0277	0.0328	0.178
681	0.0851	0.0289	0.0315	0.182
682	0.0874	0.0302	0.0304	0.186
682	0.0903	0.0317	0.0294	0.19
683	0.0935	0.0335	0.0285	0.196
683	0.0972	0.0354	0.0277	0.201
684	0.101	0.0377	0.0271	0.208
684	0.106	0.0403	0.0266	0.215
685	0.111	0.0434	0.0261	0.223
685	0.116	0.0471	0.0258	0.232
686	0.122	0.0514	0.0255	0.242
686	0.129	0.0564	0.0252	0.253
687	0.136	0.0622	0.0251	0.264
687	0.144	0.0689	0.0249	0.277
687	0.153	0.0764	0.0248	0.29
688	0.163	0.0846	0.0247	0.303
688	0.175	0.093	0.0246	0.316
689	0.188	0.101	0.0246	0.328
689	0.203	0.109	0.0245	0.338
690	0.219	0.114	0.0244	0.347
690	0.237	0.118	0.0243	0.353
691	0.256	0.12	0.0241	0.356
691	0.277	0.12	0.0238	0.357
692	0.297	0.117	0.0234	0.354
692	0.317	0.113	0.0231	0.348
693	0.334	0.108	0.0227	0.34
693	0.347	0.103	0.0223	0.329
694	0.354	0.0964	0.022	0.317
694	0.353	0.09	0.0216	0.304
695	0.344	0.0834	0.0213	0.291
695	0.328	0.0767	0.0209	0.277
696	0.306	0.0699	0.0206	0.263
696	0.279	0.063	0.0203	0.25
697	0.25	0.0563	0.0199	0.238
697	0.221	0.05	0.0196	0.226
698	0.194	0.0442	0.0193	0.216
698	0.169	0.0391	0.0189	0.206
699	0.148	0.0349	0.0186	0.198
699	0.13	0.0314	0.0182	0.191
700	0.116	0.0287	0.0178	0.185
700	0.104	0.0267	0.0175	0.18
701	0.0956	0.0252	0.0172	0.176
701	0.0895	0.0242	0.0169	0.172
701	0.0853	0.0234	0.0166	0.17
702	0.0825	0.0229	0.0164	0.168
702	0.0808	0.0226	0.0164	0.166
703	0.0796	0.0225	0.0164	0.165
703	0.0787	0.0225	0.0165	0.163
704	0.0776	0.0226	0.0165	0.162
704	0.0764	0.0227	0.0167	0.162
705	0.0748	0.0228	0.0168	0.161
705	0.073	0.0228	0.0169	0.16
706	0.071	0.0227	0.017	0.159
706	0.069	0.0225	0.0171	0.158
707	0.0672	0.0223	0.0171	0.157
707	0.0656	0.0221	0.0171	0.156
708	0.0645	0.022	0.0171	0.155
708	0.0637	0.0218	0.0172	0.154
709	0.0632	0.0218	0.0172	0.153
709	0.063	0.0217	0.0172	0.152
710	0.0629	0.0216	0.0172	0.151
710	0.0631	0.0215	0.0173	0.15
711	0.0633	0.0214	0.0173	0.15
711	0.0638	0.0213	0.0173	0.149
712	0.0643	0.0211	0.0173	0.149
712	0.065	0.021	0.0173	0.149
713	0.0658	0.0209	0.0173	0.149
713	0.0666	0.0208	0.0173	0.149
714	0.0674	0.0207	0.0174	0.148
714	0.0683	0.0206	0.0174	0.148
714	0.0691	0.0206	0.0174	0.148
715	0.0701	0.0207	0.0175	0.148
715	0.071	0.0208	0.0175	0.148
716	0.0721	0.0209	0.0176	0.147
716	0.0731	0.021	0.0177	0.147
717	0.0742	0.021	0.0177	0.146
717	0.0753	0.021	0.0178	0.146
718	0.0765	0.021	0.0179	0.146
718	0.0776	0.0209	0.018	0.145
719	0.0789	0.0208	0.0181	0.145
719	0.0802	0.0208	0.0182	0.145
720	0.0816	0.0209	0.0183	0.145
720	0.083	0.0212	0.0185	0.146
721	0.0845	0.0215	0.0186	0.146
721	0.0859	0.022	0.0187	0.146
722	0.0874	0.0224	0.0189	0.147
722	0.0888	0.0229	0.0191	0.148
723	0.0904	0.0233	0.0192	0.149
723	0.092	0.0237	0.0194	0.15
724	0.0938	0.0241	0.0196	0.151
724	0.0957	0.0244	0.0197	0.152
725	0.0977	0.0248	0.0199	0.153
725	0.0998	0.0251	0.0201	0.155
726	0.102	0.0254	0.0203	0.156
726	0.104	0.0258	0.0205	0.158
727	0.107	0.0261	0.0207	0.159
727	0.109	0.0265	0.0209	0.161
728	0.111	0.027	0.021	0.162
728	0.114	0.0274	0.0212	0.164
728	0.116	0.0277	0.0214	0.165
729	0.118	0.0281	0.0216	0.166
729	0.121	0.0284	0.0218	0.166
730	0.123	0.0287	0.022	0.167
730	0.126	0.029	0.0222	0.167
731	0.129	0.0294	0.0224	0.167
731	0.131	0.0297	0.0226	0.167
732	0.134	0.03	0.0228	0.167
732	0.137	0.0303	0.023	0.167
733	0.14	0.0307	0.0233	0.167
733	0.143	0.0311	0.0235	0.167
734	0.145	0.0316	0.0238	0.167
734	0.147	0.0323	0.024	0.167
735	0.148	0.033	0.0243	0.167
735	0.148	0.0338	0.0246	0.167
736	0.148	0.0346	0.0249	0.167
736	0.148	0.0354	0.0253	0.167
737	0.147	0.0363	0.0257	0.168
737	0.147	0.0372	0.0261	0.169
738	0.146	0.038	0.0266	0.169
738	0.147	0.0387	0.0271	0.17
739	0.148	0.0393	0.0276	0.171
739	0.15	0.0398	0.0281	0.171
740	0.153	0.04	0.0286	0.172
740	0.157	0.04	0.029	0.173
741	0.162	0.0397	0.0295	0.173
741	0.167	0.0394	0.0298	0.173
741	0.173	0.039	0.0302	0.174
742	0.18	0.0388	0.0305	0.174
742	0.186	0.0386	0.0307	0.175
743	0.192	0.0387	0.031	0.175
743	0.197	0.0389	0.0313	0.175
744	0.201	0.0392	0.0316	0.176
744	0.204	0.0397	0.032	0.177
745	0.205	0.0402	0.0323	0.178
745	0.204	0.0409	0.0327	0.179
746	0.202	0.0416	0.0332	0.181
746	0.198	0.0425	0.0336	0.182
747	0.193	0.0434	0.0341	0.185
747	0.188	0.0443	0.0345	0.187
748	0.183	0.0454	0.035	0.19
748	0.179	0.0465	0.0355	0.193
749	0.176	0.0478	0.0359	0.197
749	0.174	0.0493	0.0364	0.201
750	0.173	0.0509	0.0369	0.205
750	0.174	0.0528	0.0374	0.21
751	0.176	0.0549	0.038	0.215
751	0.179	0.0571	0.0385	0.221
752	0.184	0.0596	0.0391	0.227
752	0.189	0.0624	0.0397	0.234
753	0.196	0.0654	0.0404	0.241
753	0.203	0.0687	0.0411	0.249
754	0.21	0.0725	0.0418	0.258
754	0.219	0.077	0.0426	0.267
755	0.228	0.0822	0.0434	0.278
755	0.238	0.0884	0.0442	0.29
755	0.249	0.0959	0.0451	0.303
756	0.262	0.105	0.0461	0.318
756	0.277	0.115	0.0472	0.334
757	0.294	0.128	0.0484	0.353
757	0.314	0.143	0.0496	0.373
758	0.336	0.16	0.0508	0.395
758	0.361	0.178	0.0519	0.418
759	0.39	0.197	0.0531	0.442
759	0.422	0.216	0.0542	0.466
760	0.459	0.233	0.0552	0.489
760	0.499	0.246	0.0562	0.509
761	0.543	0.254	0.0571	0.526
761	0.589	0.256	0.0579	0.537
762	0.636	0.251	0.0586	0.543
762	0.681	0.241	0.0592	0.541
763	0.717	0.226	0.0596	0.533
763	0.74	0.209	0.0598	0.519
764	0.744	0.189	0.0598	0.5
764	0.724	0.169	0.0595	0.476
765	0.682	0.149	0.0589	0.449
765	0.624	0.13	0.0581	0.42
766	0.557	0.112	0.0571	0.39
766	0.487	0.0968	0.056	0.36
767	0.419	0.0832	0.0547	0.331
767	0.356	0.0715	0.0533	0.302
768	0.3	0.0619	0.0518	0.276
768	0.251	0.0541	0.05	0.252
768	0.21	0.0479	0.048	0.23
769	0.176	0.0431	0.046	0.212
769	0.149	0.0393	0.044	0.195
770	0.128	0.0365	0.0419	0.182
770	0.111	0.0343	0.0398	0.17
771	0.0989	0.0326	0.0377	0.161
771	0.0898	0.0314	0.0358	0.154
772	0.0831	0.0306	0.0339	0.149
772	0.0785	0.0301	0.0322	0.144
773	0.0754	0.0298	0.0305	0.141
773	0.0735	0.0297	0.029	0.139
774	0.0725	0.0297	0.0275	0.137
774	0.0722	0.0298	0.0261	0.136
775	0.0726	0.03	0.0248	0.135
775	0.0735	0.0303	0.0237	0.135
776	0.0748	0.0307	0.0229	0.135
776	0.0767	0.0312	0.0222	0.135
777	0.0791	0.0318	0.0216	0.135
777	0.082	0.0324	0.0212	0.136
778	0.0855	0.0332	0.0208	0.137
778	0.0894	0.034	0.0205	0.138
779	0.094	0.035	0.0203	0.139
779	0.099	0.0361	0.0202	0.14
780	0.105	0.0375	0.0201	0.142
780	0.111	0.0391	0.0201	0.144
781	0.118	0.041	0.0201	0.145
781	0.125	0.0431	0.0201	0.147
782	0.132	0.0455	0.0202	0.149
782	0.139	0.0481	0.0203	0.151
782	0.146	0.0508	0.0204	0.153
783	0.153	0.0534	0.0204	0.155
783	0.158	0.0558	0.0204	0.156
784	0.163	0.0577	0.0202	0.158
784	0.167	0.059	0.0201	0.16
785	0.169	0.0596	0.0199	0.161
785	0.17	0.0594	0.0197	0.163
786	0.17	0.0586	0.0196	0.165
786	0.168	0.0574	0.0194	0.166
787	0.164	0.056	0.0193	0.168
787	0.16	0.0546	0.0192	0.169
788	0.154	0.0533	0.0192	0.17
788	0.148	0.0523	0.0191	0.171
789	0.142	0.0515	0.0191	0.173
789	0.137	0.051	0.0191	0.174
790	0.132	0.0507	0.0191	0.175
790	0.129	0.0505	0.0191	0.176
791	0.126	0.0505	0.0191	0.177
791	0.124	0.0508	0.0191	0.178
792	0.124	0.0513	0.0191	0.179
792	0.124	0.0522	0.0191	0.179
793	0.125	0.0533	0.0191	0.18
793	0.126	0.0549	0.0191	0.18
794	0.127	0.0568	0.0192	0.18
794	0.128	0.0592	0.0193	0.18
795	0.129	0.0621	0.0194	0.18
795	0.13	0.0657	0.0196	0.18
795	0.132	0.0699	0.0198	0.18
796	0.133	0.0748	0.02	0.18
796	0.134	0.0801	0.0203	0.179
797	0.136	0.0855	0.0206	0.179
797	0.137	0.0907	0.0209	0.178
798	0.14	0.0952	0.0212	0.178
798	0.142	0.0987	0.0216	0.178
799	0.146	0.101	0.0219	0.178
799	0.149	0.101	0.0222	0.178
800	0.153	0.1	0.0225	0.178
800	0.158	0.0982	0.0229	0.178
801	0.164	0.0953	0.0232	0.179
801	0.17	0.0921	0.0236	0.179
802	0.176	0.0892	0.024	0.18
802	0.184	0.0869	0.0243	0.181
803	0.192	0.0854	0.0247	0.182
803	0.202	0.085	0.0251	0.184
804	0.212	0.0855	0.0255	0.185
804	0.224	0.0871	0.0259	0.187
805	0.238	0.0895	0.0263	0.19
805	0.253	0.0929	0.0268	0.192
806	0.27	0.0972	0.0273	0.195
806	0.29	0.103	0.0278	0.198
807	0.312	0.109	0.0285	0.2
807	0.337	0.117	0.0292	0.203
808	0.365	0.126	0.03	0.206
808	0.395	0.136	0.0307	0.209
809	0.427	0.148	0.0315	0.211
809	0.459	0.159	0.0322	0.213
809	0.489	0.171	0.033	0.214
810	0.513	0.181	0.0336	0.215
810	0.528	0.188	0.0342	0.216
811	0.531	0.191	0.0347	0.216
811	0.523	0.189	0.0351	0.215
812	0.503	0.183	0.0356	0.214
812	0.475	0.173	0.036	0.213
813	0.443	0.161	0.0364	0.211
813	0.408	0.147	0.0367	0.209
814	0.374	0.133	0.0371	0.207
814	0.342	0.12	0.0374	0.204
815	0.313	0.109	0.0377	0.202
815	0.287	0.0995	0.038	0.2
816	0.264	0.0916	0.0383	0.198
816	0.245	0.0851	0.0386	0.197
817	0.229	0.0795	0.039	0.195
817	0.215	0.0747	0.0394	0.194
818	0.203	0.0704	0.0398	0.193
818	0.193	0.0667	0.0404	0.192
819	0.183	0.0635	0.041	0.191
819	0.174	0.0607	0.0417	0.19
820	0.166	0.0585	0.0424	0.189
820	0.158	0.0568	0.0432	0.189
821	0.152	0.0554	0.044	0.189
821	0.146	0.0543	0.0449	0.188
822	0.141	0.0534	0.0459	0.188
822	0.138	0.0527	0.047	0.188
822	0.135	0.052	0.0481	0.188
823	0.133	0.0514	0.0493	0.188
823	0.131	0.0508	0.0505	0.188
824	0.129	0.0503	0.0517	0.188
824	0.128	0.0499	0.053	0.188
825	0.127	0.0497	0.0543	0.188
825	0.127	0.0497	0.0557	0.188
826	0.127	0.05	0.057	0.189
826	0.127	0.0504	0.0584	0.189
827	0.128	0.0509	0.0598	0.19
827	0.13	0.0513	0.0612	0.191
828	0.132	0.0515	0.0626	0.192
828	0.135	0.0516	0.064	0.193
829	0.137	0.0515	0.0654	0.195
829	0.14	0.0513	0.0667	0.196
830	0.143	0.0511	0.0681	0.198
830	0.145	0.0509	0.0694	0.2
831	0.148	0.0507	0.0707	0.203
831	0.15	0.0506	0.0719	0.205
832	0.152	0.0505	0.0732	0.208
832	0.154	0.0505	0.0744	0.211
833	0.156	0.0507	0.0756	0.214
833	0.159	0.0511	0.0768	0.218
834	0.162	0.0517	0.0781	0.222
834	0.165	0.0525	0.0794	0.227
835	0.168	0.0536	0.0806	0.232
835	0.172	0.0549	0.0818	0.238
836	0.176	0.0564	0.0828	0.244
836	0.181	0.0581	0.0838	0.252
836	0.186	0.06	0.0846	0.26
837	0.191	0.0623	0.0852	0.269
837	0.197	0.0649	0.0855	0.278
838	0.203	0.0679	0.0857	0.289
838	0.209	0.0712	0.0857	0.301
839	0.216	0.0748	0.0854	0.313
839	0.223	0.0787	0.0851	0.327
840	0.232	0.0829	0.0845	0.34
840	0.241	0.0875	0.0836	0.354
841	0.252	0.0924	0.0825	0.367
841	0.264	0.0975	0.0811	0.38
842	0.278	0.103	0.0794	0.392
842	0.294	0.108	0.0775	0.402
843	0.311	0.113	0.0755	0.41
843	0.331	0.118	0.0733	0.416
844	0.352	0.123	0.071	0.42
844	0.375	0.128	0.0686	0.421
845	0.399	0.133	0.066	0.42
845	0.424	0.138	0.0634	0.417
846	0.449	0.143	0.0607	0.412
846	0.473	0.15	0.0579	0.405
847	0.495	0.157	0.0552	0.397
847	0.514	0.165	0.0524	0.387
848	0.529	0.175	0.0496	0.377
848	0.539	0.185	0.0469	0.367
849	0.545	0.194	0.0442	0.356
849	0.546	0.203	0.0417	0.344
849	0.544	0.209	0.0393	0.333
850	0.538	0.211	0.037	0.321
850	0.531	0.208	0.0347	0.31
851	0.523	0.199	0.0325	0.299
851	0.513	0.186	0.0304	0.288
852	0.502	0.169	0.0284	0.277
852	0.487	0.15	0.0266	0.267
853	0.469	0.131	0.0249	0.257
853	0.446	0.114	0.0233	0.247
854	0.42	0.0991	0.0218	0.238
854	0.391	0.087	0.0204	0.229
855	0.359	0.0777	0.0191	0.221
855	0.327	0.0708	0.0179	0.213
856	0.295	0.0659	0.0168	0.205
856	0.264	0.0625	0.0158	0.198
857	0.236	0.0604	0.015	0.192
857	0.211	0.059	0.0142	0.186
858	0.189	0.0583	0.0135	0.181
858	0.17	0.058	0.0129	0.176
859	0.155	0.0582	0.0123	0.171
859	0.143	0.0588	0.0119	0.168
860	0.134	0.0599	0.0115	0.164
860	0.128	0.0615	0.0112	0.161
861	0.124	0.0633	0.011	0.159
861	0.122	0.0653	0.0108	0.157
862	0.122	0.0671	0.0107	0.155
862	0.122	0.0683	0.0107	0.154
863	0.124	0.0686	0.0107	0.153
863	0.126	0.0678	0.0107	0.153
863	0.129	0.0661	0.0107	0.152
864	0.132	0.0635	0.0107	0.152
864	0.135	0.0605	0.0107	0.153
865	0.138	0.0573	0.0106	0.153
865	0.142	0.0544	0.0106	0.153
866	0.145	0.0519	0.0105	0.154
866	0.148	0.0499	0.0104	0.154
867	0.152	0.0484	0.0104	0.154
867	0.155	0.0472	0.0103	0.154
868	0.157	0.0464	0.0103	0.154
868	0.159	0.0458	0.0103	0.154
869	0.161	0.0454	0.0103	0.153
869	0.162	0.0451	0.0103	0.153
870	0.162	0.0449	0.0103	0.152
870	0.161	0.0447	0.0103	0.151
871	0.159	0.0446	0.0103	0.15
871	0.157	0.0447	0.0103	0.149
872	0.154	0.0449	0.0103	0.148
872	0.152	0.0453	0.0103	0.147
873	0.149	0.0459	0.0103	0.147
873	0.147	0.0467	0.0103	0.146
874	0.145	0.0477	0.0103	0.145
874	0.144	0.049	0.0103	0.145
875	0.144	0.0505	0.0103	0.145
875	0.145	0.0523	0.0103	0.145
876	0.146	0.0544	0.0103	0.145
876	0.148	0.0571	0.0103	0.146
876	0.151	0.0603	0.0104	0.147
877	0.154	0.0643	0.0105	0.148
877	0.157	0.069	0.0106	0.149
878	0.16	0.0747	0.0107	0.15
878	0.162	0.0816	0.0108	0.152
879	0.164	0.0896	0.0108	0.153
879	0.166	0.0986	0.0109	0.155
880	0.166	0.108	0.0109	0.158
880	0.166	0.118	0.011	0.16
881	0.166	0.128	0.011	0.162
881	0.165	0.135	0.011	0.165
882	0.163	0.14	0.011	0.167
882	0.161	0.142	0.011	0.17
883	0.16	0.14	0.011	0.173
883	0.158	0.135	0.0111	0.176
884	0.157	0.127	0.0111	0.178
884	0.156	0.118	0.0112	0.181
885	0.156	0.108	0.0113	0.184
885	0.156	0.0984	0.0114	0.187
886	0.157	0.0895	0.0114	0.19
886	0.159	0.0816	0.0115	0.192
887	0.16	0.0751	0.0116	0.195
887	0.163	0.0698	0.0117	0.198
888	0.166	0.0657	0.0117	0.201
888	0.169	0.0626	0.0118	0.204
889	0.173	0.0605	0.0118	0.207
889	0.177	0.0591	0.0118	0.21
890	0.181	0.0584	0.0119	0.212
890	0.185	0.0584	0.0119	0.215
890	0.19	0.059	0.0119	0.218
891	0.195	0.0601	0.0119	0.221
891	0.2	0.0616	0.012	0.223
892	0.205	0.0634	0.012	0.226
892	0.21	0.0654	0.012	0.228
893	0.215	0.0672	0.012	0.23
893	0.22	0.0687	0.012	0.232
894	0.226	0.0696	0.012	0.233
894	0.231	0.0698	0.0121	0.234
895	0.237	0.0692	0.0121	0.235
895	0.242	0.068	0.0121	0.235
896	0.247	0.0661	0.0121	0.235
896	0.252	0.0639	0.0121	0.234
897	0.256	0.0616	0.0121	0.233
897	0.26	0.0595	0.0121	0.231
898	0.262	0.0576	0.0121	0.229
898	0.264	0.0561	0.0121	0.227
899	0.264	0.0551	0.0121	0.224
899	0.264	0.0546	0.0122	0.22
900	0.264	0.0544	0.0122	0.216
900	0.264	0.0544	0.0122	0.213
901	0.265	0.0546	0.0122	0.209
901	0.268	0.0548	0.0122	0.204
902	0.273	0.055	0.0122	0.2
902	0.28	0.0552	0.0122	0.196
903	0.29	0.0553	0.0122	0.193
903	0.303	0.0554	0.0122	0.189
903	0.318	0.0554	0.0122	0.185
904	0.335	0.0554	0.0122	0.182
904	0.354	0.0553	0.0122	0.179
905	0.372	0.0552	0.0122	0.176
905	0.388	0.0551	0.0122	0.173
906	0.401	0.0549	0.0122	0.171
906	0.407	0.0547	0.0122	0.168
907	0.405	0.0544	0.0122	0.166
907	0.394	0.0539	0.0122	0.164
908	0.376	0.0534	0.0122	0.163
908	0.352	0.0527	0.0122	0.161
909	0.325	0.0519	0.0122	0.159
909	0.296	0.051	0.0123	0.158
910	0.269	0.0501	0.0123	0.157
910	0.245	0.0493	0.0123	0.156
911	0.223	0.0485	0.0123	0.155
911	0.206	0.0478	0.0123	0.154
912	0.192	0.0471	0.0123	0.153
912	0.181	0.0466	0.0123	0.152
913	0.173	0.0461	0.0124	0.151
913	0.168	0.0456	0.0124	0.151
914	0.164	0.0453	0.0124	0.15
914	0.162	0.045	0.0124	0.15
915	0.162	0.0449	0.0124	0.15
915	0.162	0.0448	0.0124	0.149
916	0.163	0.0448	0.0125	0.149
916	0.165	0.0448	0.0125	0.149
917	0.168	0.0449	0.0125	0.149
917	0.171	0.0451	0.0125	0.149
917	0.174	0.0454	0.0126	0.149
918	0.178	0.0457	0.0126	0.149
918	0.182	0.0461	0.0126	0.15
919	0.186	0.0465	0.0126	0.15
919	0.191	0.047	0.0127	0.151
920	0.196	0.0474	0.0127	0.151
920	0.202	0.0479	0.0128	0.152
921	0.208	0.0484	0.0128	0.152
921	0.214	0.0489	0.0128	0.153
922	0.221	0.0495	0.0129	0.154
922	0.229	0.0502	0.0129	0.155
923	0.236	0.0509	0.013	0.156
923	0.244	0.0517	0.0131	0.156
924	0.252	0.0525	0.0131	0.157
924	0.259	0.0534	0.0132	0.158
925	0.265	0.0543	0.0133	0.159
925	0.269	0.0553	0.0133	0.16
926	0.272	0.0563	0.0134	0.161
926	0.272	0.0574	0.0135	0.162
927	0.27	0.0584	0.0136	0.163
927	0.266	0.0595	0.0136	0.164
928	0.26	0.0605	0.0137	0.165
928	0.253	0.0614	0.0138	0.167
929	0.245	0.0622	0.0139	0.168
929	0.237	0.0629	0.0139	0.169
930	0.229	0.0634	0.014	0.17
930	0.222	0.0638	0.0141	0.171
930	0.217	0.064	0.0142	0.172
931	0.213	0.064	0.0142	0.173
931	0.21	0.0639	0.0143	0.174
932	0.209	0.0638	0.0144	0.175
932	0.209	0.0637	0.0145	0.176
933	0.209	0.0636	0.0145	0.177
933	0.21	0.0637	0.0146	0.178
934	0.212	0.0639	0.0147	0.179
934	0.213	0.0643	0.0148	0.179
935	0.214	0.0649	0.0148	0.18
935	0.215	0.0657	0.0149	0.181
936	0.216	0.0666	0.015	0.182
936	0.217	0.0677	0.0151	0.183
937	0.219	0.069	0.0152	0.184
937	0.221	0.0705	0.0153	0.186
938	0.224	0.0721	0.0154	0.187
938	0.228	0.0737	0.0155	0.188
939	0.233	0.0755	0.0157	0.189
939	0.238	0.0773	0.0159	0.191
940	0.244	0.079	0.016	0.192
940	0.251	0.0807	0.0162	0.194
941	0.258	0.0823	0.0164	0.195
941	0.266	0.0837	0.0166	0.196
942	0.273	0.0849	0.0169	0.198
942	0.28	0.0858	0.0171	0.199
943	0.286	0.0865	0.0174	0.2
943	0.29	0.087	0.0177	0.2
944	0.293	0.0875	0.018	0.201
944	0.294	0.0881	0.0183	0.201
944	0.293	0.0887	0.0185	0.201
945	0.291	0.0896	0.0188	0.201
945	0.287	0.0907	0.019	0.2
946	0.282	0.092	0.0191	0.2
946	0.277	0.0934	0.0193	0.199
947	0.272	0.0949	0.0194	0.198
947	0.267	0.0964	0.0195	0.198
948	0.263	0.0978	0.0197	0.197
948	0.259	0.0991	0.0198	0.197
949	0.257	0.1	0.0199	0.197
949	0.256	0.101	0.02	0.197
950	0.255	0.102	0.0201	0.197
950	0.256	0.102	0.0203	0.197
951	0.256	0.103	0.0204	0.197
951	0.258	0.103	0.0205	0.197
952	0.26	0.104	0.0207	0.198
952	0.262	0.104	0.0209	0.198
953	0.265	0.105	0.021	0.199
953	0.268	0.106	0.0213	0.2
954	0.271	0.108	0.0215	0.2
954	0.274	0.11	0.0218	0.201
955	0.278	0.112	0.022	0.201
955	0.282	0.114	0.0223	0.202
956	0.286	0.117	0.0227	0.203
956	0.291	0.121	0.023	0.203
957	0.296	0.124	0.0234	0.204
957	0.301	0.128	0.0238	0.205
957	0.306	0.132	0.0242	0.206
958	0.312	0.137	0.0247	0.207
958	0.317	0.141	0.0252	0.207
959	0.323	0.145	0.0257	0.208
959	0.329	0.149	0.0262	0.21
960	0.335	0.152	0.0268	0.211
960	0.34	0.154	0.0275	0.212
961	0.346	0.155	0.0283	0.213
961	0.352	0.155	0.0293	0.215
962	0.359	0.154	0.0302	0.217
962	0.365	0.152	0.0311	0.218
963	0.372	0.149	0.0321	0.22
963	0.38	0.145	0.0329	0.221
964	0.388	0.141	0.0337	0.223
964	0.396	0.136	0.0343	0.225
965	0.405	0.132	0.0348	0.226
965	0.414	0.128	0.0351	0.228
966	0.424	0.125	0.0352	0.229
966	0.435	0.123	0.0353	0.231
967	0.445	0.121	0.0353	0.232
967	0.456	0.121	0.0353	0.234
968	0.467	0.121	0.0351	0.235
968	0.477	0.121	0.0348	0.237
969	0.486	0.123	0.0343	0.238
969	0.495	0.125	0.0338	0.24
970	0.503	0.127	0.0332	0.241
970	0.51	0.131	0.0326	0.243
971	0.515	0.134	0.0319	0.245
971	0.52	0.139	0.0312	0.246
971	0.523	0.144	0.0305	0.248
972	0.525	0.15	0.0298	0.25
972	0.526	0.157	0.0292	0.251
973	0.527	0.164	0.0287	0.253
973	0.528	0.172	0.0282	0.255
974	0.529	0.181	0.0277	0.257
974	0.531	0.191	0.0273	0.26
975	0.534	0.2	0.0268	0.262
975	0.538	0.21	0.0265	0.265
976	0.544	0.22	0.0263	0.267
976	0.551	0.229	0.0262	0.27
977	0.56	0.237	0.0261	0.273
977	0.57	0.243	0.0262	0.276
978	0.581	0.246	0.0263	0.279
978	0.592	0.247	0.0263	0.283
979	0.604	0.245	0.0264	0.286
979	0.617	0.24	0.0265	0.289
980	0.629	0.233	0.0265	0.292
980	0.641	0.225	0.0265	0.295
981	0.653	0.215	0.0264	0.298
981	0.665	0.206	0.0262	0.3
982	0.677	0.196	0.026	0.303
982	0.689	0.187	0.0259	0.305
983	0.7	0.179	0.0257	0.307
983	0.71	0.172	0.0255	0.309
984	0.719	0.166	0.0253	0.31
984	0.727	0.161	0.0251	0.311
984	0.734	0.158	0.0249	0.312
985	0.739	0.155	0.0247	0.313
985	0.742	0.152	0.0245	0.313
986	0.743	0.151	0.0242	0.313
986	0.742	0.15	0.024	0.313
987	0.739	0.15	0.0237	0.313
987	0.734	0.149	0.0235	0.313
988	0.727	0.149	0.0231	0.313
988	0.718	0.148	0.0228	0.312
989	0.709	0.147	0.0225	0.312
989	0.698	0.146	0.0221	0.312
990	0.686	0.144	0.0218	0.311
990	0.672	0.141	0.0215	0.311
991	0.657	0.138	0.0211	0.311
991	0.64	0.135	0.0208	0.311
992	0.622	0.13	0.0205	0.31
992	0.603	0.125	0.0203	0.31
993	0.583	0.121	0.02	0.31
993	0.562	0.116	0.0198	0.311
994	0.542	0.111	0.0195	0.311
994	0.522	0.106	0.0193	0.311
995	0.503	0.102	0.0191	0.312
995	0.485	0.0989	0.0189	0.312
996	0.468	0.096	0.0186	0.313
996	0.453	0.0935	0.0184	0.314
997	0.44	0.0915	0.0182	0.315
997	0.429	0.09	0.0179	0.316
997	0.42	0.0889	0.0178	0.317
998	0.414	0.0882	0.0176	0.318
998	0.409	0.0878	0.0175	0.32
999	0.406	0.0879	0.0174	0.322
999	0.406	0.0883	0.0175	0.323
1000	0.407	0.0891	0.0175	0.325
1000	0.411	0.0902	0.0177	0.328
1000	0.416	0.0915	0.0178	0.33
1000	0.423	0.0932	0.018	0.332
1000	0.432	0.0952	0.0182	0.335
1000	0.442	0.0974	0.0185	0.338
1000	0.453	0.0999	0.0187	0.341
1000	0.465	0.103	0.019	0.344
1000	0.479	0.106	0.0193	0.348
1000	0.494	0.109	0.0196	0.351
1000	0.509	0.112	0.02	0.354
1010	0.526	0.115	0.0203	0.357
1010	0.543	0.118	0.0206	0.358
1010	0.561	0.121	0.0208	0.359
1010	0.58	0.124	0.021	0.358
1010	0.598	0.125	0.0212	0.356
1010	0.616	0.126	0.0212	0.353
1010	0.634	0.126	0.0212	0.348
1010	0.651	0.125	0.0212	0.342
1010	0.665	0.124	0.0212	0.335
1010	0.678	0.121	0.0212	0.328
1010	0.687	0.118	0.0212	0.321
1010	0.692	0.115	0.0212	0.314
1010	0.693	0.111	0.0212	0.307
1010	0.691	0.108	0.0212	0.301
1010	0.684	0.105	0.0212	0.296
1010	0.673	0.103	0.0212	0.292
1010	0.658	0.102	0.0213	0.289
1010	0.64	0.101	0.0214	0.287
1010	0.618	0.1	0.0216	0.286
1010	0.592	0.101	0.0218	0.285
1010	0.565	0.102	0.0223	0.286
1020	0.536	0.103	0.0228	0.286
1020	0.506	0.105	0.0234	0.287
1020	0.477	0.106	0.024	0.288
1020	0.449	0.108	0.0246	0.29
1020	0.422	0.11	0.0252	0.291
1020	0.397	0.113	0.0257	0.292
1020	0.375	0.115	0.0261	0.293
1020	0.355	0.117	0.0264	0.294
1020	0.337	0.119	0.0266	0.295
1020	0.322	0.121	0.0267	0.295
1020	0.309	0.122	0.0267	0.295
1020	0.297	0.124	0.0267	0.295
1020	0.288	0.125	0.0266	0.295
1020	0.28	0.125	0.0264	0.295
1020	0.274	0.126	0.0261	0.294
1020	0.269	0.126	0.0257	0.294
1020	0.265	0.126	0.0252	0.293
1020	0.263	0.125	0.0246	0.292
1020	0.261	0.124	0.024	0.292
1020	0.261	0.123	0.0234	0.291
1020	0.261	0.122	0.0228	0.291
1030	0.262	0.121	0.0221	0.291
1030	0.263	0.119	0.0214	0.29
1030	0.265	0.118	0.0207	0.29
1030	0.268	0.117	0.02	0.29
1030	0.271	0.116	0.0194	0.29
1030	0.274	0.115	0.0187	0.29
1030	0.278	0.114	0.0181	0.291
1030	0.282	0.114	0.0176	0.291
1030	0.287	0.114	0.0172	0.292
1030	0.292	0.114	0.0168	0.293
1030	0.298	0.114	0.0167	0.295
1030	0.303	0.114	0.0168	0.296
1030	0.31	0.115	0.0169	0.298
1030	0.316	0.115	0.0171	0.299
1030	0.324	0.116	0.0173	0.301
1030	0.331	0.117	0.0175	0.303
1030	0.339	0.118	0.0178	0.305
1030	0.347	0.119	0.0181	0.308
1030	0.356	0.12	0.0184	0.31
1030	0.365	0.122	0.0187	0.312
1040	0.375	0.123	0.019	0.315
1040	0.384	0.125	0.0193	0.318
1040	0.394	0.127	0.0196	0.321
1040	0.405	0.129	0.0199	0.324
1040	0.415	0.132	0.0202	0.327
1040	0.425	0.134	0.0205	0.33
1040	0.436	0.137	0.0208	0.333
1040	0.446	0.14	0.0211	0.336
1040	0.456	0.143	0.0214	0.339
1040	0.465	0.147	0.0216	0.342
1040	0.473	0.151	0.0219	0.345
1040	0.48	0.155	0.0222	0.348
1040	0.485	0.159	0.0224	0.351
1040	0.488	0.164	0.0227	0.354
1040	0.49	0.168	0.0229	0.357
1040	0.49	0.173	0.0231	0.36
1040	0.489	0.178	0.0234	0.363
1040	0.486	0.183	0.0236	0.367
1040	0.483	0.189	0.0238	0.37
1040	0.48	0.194	0.0241	0.374
1040	0.477	0.2	0.0244	0.378
1050	0.476	0.205	0.0247	0.382
1050	0.475	0.211	0.025	0.386
1050	0.476	0.217	0.0254	0.39
1050	0.478	0.224	0.0259	0.394
1050	0.483	0.231	0.0263	0.399
1050	0.488	0.238	0.0267	0.404
1050	0.495	0.245	0.0272	0.409
1050	0.504	0.251	0.0276	0.414
1050	0.514	0.258	0.0281	0.419
1050	0.525	0.263	0.0285	0.424
1050	0.538	0.268	0.0289	0.43
1050	0.552	0.272	0.0293	0.436
1050	0.567	0.274	0.0297	0.441
1050	0.582	0.276	0.0301	0.447
1050	0.599	0.278	0.0306	0.454
1050	0.616	0.279	0.031	0.46
1050	0.633	0.28	0.0314	0.466
1050	0.65	0.281	0.0318	0.472
1050	0.667	0.282	0.0323	0.478
1050	0.684	0.284	0.0328	0.484
1050	0.701	0.285	0.0332	0.49
1060	0.717	0.285	0.0337	0.497
1060	0.733	0.285	0.0342	0.503
1060	0.748	0.285	0.0347	0.509
1060	0.762	0.283	0.0352	0.514
1060	0.775	0.281	0.0357	0.52
1060	0.788	0.278	0.0363	0.526
1060	0.801	0.274	0.0369	0.531
1060	0.814	0.271	0.0375	0.537
1060	0.828	0.267	0.038	0.542
1060	0.842	0.265	0.0386	0.546
1060	0.856	0.262	0.0392	0.551
1060	0.872	0.261	0.0397	0.555
1060	0.889	0.26	0.0402	0.558
1060	0.907	0.259	0.0407	0.561
1060	0.925	0.259	0.0412	0.564
1060	0.944	0.26	0.0416	0.566
1060	0.962	0.261	0.0421	0.568
1060	0.979	0.261	0.0425	0.569
1060	0.994	0.262	0.043	0.57
1060	1.01	0.262	0.0434	0.57
1060	1.02	0.262	0.0439	0.569
1070	1.02	0.261	0.0443	0.568
1070	1.03	0.26	0.0448	0.566
1070	1.03	0.259	0.0452	0.564
1070	1.02	0.258	0.0456	0.562
1070	1.01	0.256	0.046	0.559
1070	1	0.256	0.0463	0.555
1070	0.989	0.255	0.0466	0.55
1070	0.975	0.255	0.0469	0.545
1070	0.961	0.255	0.0471	0.54
1070	0.948	0.256	0.0472	0.534
1070	0.937	0.256	0.0473	0.528
1070	0.928	0.257	0.0474	0.521
1070	0.922	0.257	0.0474	0.514
1070	0.917	0.257	0.0473	0.506
1070	0.914	0.257	0.0472	0.498
1070	0.912	0.256	0.047	0.489
1070	0.909	0.256	0.0468	0.48
1070	0.903	0.255	0.0465	0.471
1070	0.894	0.255	0.0461	0.461
1070	0.879	0.255	0.0457	0.451
1080	0.859	0.255	0.0453	0.44
1080	0.833	0.256	0.0448	0.429
1080	0.803	0.256	0.0443	0.417
1080	0.77	0.257	0.0437	0.406
1080	0.736	0.257	0.043	0.393
1080	0.701	0.257	0.0423	0.381
1080	0.667	0.257	0.0416	0.368
1080	0.634	0.257	0.0409	0.356
1080	0.602	0.257	0.0402	0.343
1080	0.571	0.257	0.0394	0.329
1080	0.541	0.257	0.0387	0.316
1080	0.512	0.258	0.0381	0.303
1080	0.485	0.259	0.0375	0.29
1080	0.457	0.259	0.0369	0.277
1080	0.43	0.26	0.0364	0.265
1080	0.404	0.261	0.0358	0.252
1080	0.378	0.261	0.0353	0.241
1080	0.353	0.261	0.0348	0.229
1080	0.329	0.26	0.0343	0.219
1080	0.306	0.259	0.0339	0.208
1080	0.285	0.256	0.0335	0.199
1090	0.265	0.252	0.0331	0.19
1090	0.247	0.247	0.0327	0.182
1090	0.231	0.239	0.0324	0.175
1090	0.217	0.23	0.0321	0.168
1090	0.205	0.22	0.0318	0.163
1090	0.195	0.207	0.0315	0.158
1090	0.186	0.194	0.0313	0.153
1090	0.179	0.18	0.0311	0.15
1090	0.174	0.166	0.031	0.147
1090	0.17	0.152	0.0309	0.145
1090	0.167	0.139	0.0308	0.143
1090	0.165	0.127	0.0307	0.142
1090	0.164	0.116	0.0307	0.141
1090	0.164	0.107	0.0308	0.141
1090	0.165	0.0994	0.0308	0.141
1090	0.167	0.0928	0.0309	0.141
1090	0.17	0.0873	0.031	0.142
1090	0.173	0.0828	0.0312	0.143
1090	0.176	0.0791	0.0314	0.145
1090	0.181	0.0763	0.0317	0.147
1090	0.186	0.074	0.0321	0.149
1100	0.191	0.0723	0.0325	0.151
1100	0.198	0.0711	0.033	0.154
1100	0.204	0.0702	0.0335	0.157
1100	0.212	0.0698	0.0342	0.16
1100	0.22	0.0697	0.0349	0.163
1100	0.229	0.0699	0.0356	0.167
1100	0.239	0.0705	0.0364	0.171
1100	0.25	0.0713	0.0373	0.175
1100	0.261	0.0724	0.0383	0.179
1100	0.273	0.0737	0.0395	0.184
1100	0.285	0.0753	0.0408	0.189
1100	0.298	0.0772	0.0421	0.194
1100	0.312	0.0792	0.0435	0.199
1100	0.325	0.0816	0.0448	0.205
1100	0.339	0.0841	0.0461	0.211
1100	0.353	0.0868	0.0473	0.217
1100	0.366	0.0895	0.0485	0.223
1100	0.378	0.0923	0.0495	0.229
1100	0.388	0.0952	0.0504	0.235
1100	0.396	0.098	0.0511	0.241
1110	0.401	0.101	0.0517	0.246
1110	0.403	0.104	0.0522	0.251
1110	0.402	0.107	0.0525	0.256
1110	0.398	0.11	0.0526	0.26
1110	0.391	0.112	0.0524	0.264
1110	0.382	0.115	0.0517	0.267
1110	0.372	0.117	0.0508	0.27
1110	0.362	0.12	0.0497	0.272
1110	0.352	0.122	0.0484	0.274
1110	0.343	0.124	0.047	0.275
1110	0.334	0.125	0.0455	0.276
1110	0.327	0.127	0.0438	0.277
1110	0.322	0.128	0.042	0.277
1110	0.317	0.13	0.0401	0.277
1110	0.314	0.131	0.0381	0.276
1110	0.312	0.132	0.0361	0.276
1110	0.311	0.133	0.0341	0.275
1110	0.311	0.134	0.0321	0.274
1110	0.311	0.134	0.0302	0.272
1110	0.313	0.134	0.0283	0.271
1110	0.316	0.134	0.0267	0.27
1120	0.319	0.133	0.0254	0.268
1120	0.323	0.132	0.0242	0.267
1120	0.328	0.131	0.0232	0.265
1120	0.333	0.13	0.0224	0.264
1120	0.339	0.128	0.0216	0.263
1120	0.345	0.127	0.0209	0.262
1120	0.352	0.126	0.0203	0.261
1120	0.358	0.126	0.0198	0.26
1120	0.365	0.126	0.0195	0.259
1120	0.371	0.126	0.0193	0.259
1120	0.377	0.126	0.0192	0.258
1120	0.382	0.127	0.0192	0.257
1120	0.387	0.128	0.0192	0.256
1120	0.392	0.129	0.0192	0.256
1120	0.396	0.13	0.0193	0.255
1120	0.4	0.13	0.0194	0.255
1120	0.404	0.129	0.0194	0.255
1120	0.408	0.127	0.0194	0.256
1120	0.411	0.125	0.0194	0.256
1120	0.415	0.123	0.0195	0.257
1120	0.417	0.12	0.0195	0.259
1130	0.42	0.117	0.0196	0.261
1130	0.422	0.115	0.0196	0.263
1130	0.424	0.113	0.0197	0.265
1130	0.425	0.111	0.0197	0.268
1130	0.427	0.11	0.0197	0.272
1130	0.43	0.11	0.0197	0.275
1130	0.433	0.11	0.0197	0.279
1130	0.436	0.111	0.0198	0.283
1130	0.441	0.112	0.0198	0.288
1130	0.447	0.113	0.0199	0.292
1130	0.454	0.115	0.02	0.297
1130	0.461	0.117	0.0202	0.302
1130	0.47	0.119	0.0204	0.307
1130	0.479	0.121	0.0206	0.313
1130	0.489	0.123	0.0209	0.319
1130	0.5	0.125	0.0212	0.325
1130	0.511	0.127	0.0215	0.331
1130	0.522	0.13	0.0218	0.337
1130	0.535	0.132	0.0221	0.344
1130	0.548	0.135	0.0224	0.351
1130	0.561	0.138	0.0228	0.358
1140	0.576	0.141	0.0231	0.366
1140	0.591	0.144	0.0235	0.373
1140	0.606	0.148	0.0239	0.381
1140	0.622	0.151	0.0244	0.389
1140	0.64	0.155	0.0249	0.397
1140	0.658	0.159	0.0254	0.406
1140	0.677	0.164	0.026	0.415
1140	0.697	0.168	0.0267	0.424
1140	0.718	0.173	0.0274	0.433
1140	0.741	0.178	0.0281	0.443
1140	0.763	0.183	0.0289	0.452
1140	0.786	0.189	0.0297	0.462
1140	0.809	0.194	0.0304	0.472
1140	0.83	0.2	0.0312	0.481
1140	0.85	0.206	0.0319	0.491
1140	0.866	0.212	0.0326	0.501
1140	0.878	0.218	0.0334	0.51
1140	0.885	0.224	0.0341	0.519
1140	0.885	0.231	0.0348	0.528
1140	0.879	0.238	0.0355	0.536
1150	0.868	0.245	0.0362	0.544
1150	0.854	0.252	0.0368	0.551
1150	0.837	0.259	0.0374	0.557
1150	0.819	0.265	0.038	0.563
1150	0.803	0.271	0.0386	0.569
1150	0.789	0.277	0.0392	0.574
1150	0.778	0.282	0.0398	0.579
1150	0.77	0.288	0.0404	0.583
1150	0.765	0.293	0.041	0.587
1150	0.764	0.298	0.0417	0.59
1150	0.767	0.305	0.0424	0.594
1150	0.773	0.312	0.0431	0.598
1150	0.781	0.32	0.0438	0.602
1150	0.793	0.329	0.0447	0.607
1150	0.806	0.339	0.0456	0.611
1150	0.822	0.348	0.0466	0.617
1150	0.839	0.358	0.0478	0.623
1150	0.859	0.367	0.0492	0.629
1150	0.88	0.375	0.051	0.637
1150	0.904	0.382	0.053	0.645
1150	0.929	0.387	0.0552	0.654
1160	0.955	0.39	0.0575	0.664
1160	0.983	0.393	0.0598	0.674
1160	1.01	0.394	0.0623	0.684
1160	1.04	0.395	0.0648	0.695
1160	1.07	0.397	0.0673	0.704
1160	1.11	0.399	0.07	0.713
1160	1.14	0.402	0.0727	0.721
1160	1.18	0.407	0.0753	0.728
1160	1.21	0.413	0.078	0.732
1160	1.25	0.42	0.0805	0.734
1160	1.28	0.428	0.0829	0.734
1160	1.32	0.437	0.0852	0.731
1160	1.35	0.446	0.0872	0.725
1160	1.38	0.455	0.0889	0.718
1160	1.42	0.464	0.0903	0.707
1160	1.45	0.473	0.0915	0.695
1160	1.48	0.482	0.0924	0.681
1160	1.51	0.492	0.0931	0.665
1160	1.53	0.503	0.0935	0.648
1160	1.56	0.515	0.0936	0.63
1160	1.59	0.528	0.0933	0.611
1170	1.61	0.544	0.0924	0.592
1170	1.63	0.561	0.0912	0.572
1170	1.65	0.58	0.0896	0.553
1170	1.66	0.599	0.0879	0.535
1170	1.66	0.617	0.0859	0.516
1170	1.65	0.634	0.0839	0.499
1170	1.64	0.648	0.0816	0.482
1170	1.61	0.658	0.0793	0.466
1170	1.59	0.662	0.0769	0.452
1170	1.55	0.661	0.0744	0.438
1170	1.5	0.653	0.072	0.425
1170	1.45	0.638	0.0695	0.413
1170	1.4	0.617	0.067	0.402
1170	1.34	0.59	0.0646	0.391
1170	1.28	0.558	0.0622	0.382
1170	1.22	0.524	0.06	0.374
1170	1.17	0.488	0.0581	0.367
1170	1.12	0.453	0.0563	0.361
1170	1.07	0.419	0.0546	0.356
1170	1.03	0.388	0.0531	0.353
1170	0.987	0.362	0.0518	0.35
1180	0.953	0.339	0.0505	0.349
1180	0.923	0.322	0.0495	0.349
1180	0.897	0.309	0.0487	0.351
1180	0.874	0.302	0.0482	0.353
1180	0.854	0.298	0.048	0.356
1180	0.837	0.299	0.0479	0.359
1180	0.823	0.304	0.0479	0.363
1180	0.812	0.312	0.0481	0.366
1180	0.804	0.322	0.0483	0.37
1180	0.8	0.335	0.0487	0.372
1180	0.799	0.35	0.0491	0.374
1180	0.802	0.366	0.0497	0.374
1180	0.807	0.383	0.0502	0.374
1180	0.815	0.401	0.0509	0.372
1180	0.824	0.419	0.0515	0.37
1180	0.836	0.436	0.0522	0.366
1180	0.848	0.452	0.0529	0.361
1180	0.862	0.468	0.0536	0.355
1180	0.876	0.482	0.0542	0.349
1180	0.891	0.495	0.0547	0.341
1190	0.907	0.507	0.0551	0.334
1190	0.922	0.516	0.0554	0.326
1190	0.938	0.524	0.0557	0.317
1190	0.953	0.529	0.056	0.309
1190	0.969	0.533	0.0562	0.301
1190	0.984	0.535	0.0565	0.293
1190	1	0.535	0.0567	0.286
1190	1.02	0.533	0.0568	0.279
1190	1.03	0.531	0.057	0.272
1190	1.05	0.528	0.0571	0.267
1190	1.07	0.524	0.0572	0.262
1190	1.08	0.52	0.0573	0.257
1190	1.1	0.516	0.0574	0.253
1190	1.12	0.512	0.0574	0.25
1190	1.13	0.508	0.0574	0.247
1190	1.15	0.504	0.0574	0.244
1190	1.16	0.5	0.0574	0.242
1190	1.17	0.496	0.0573	0.24
1190	1.17	0.491	0.0572	0.239
1190	1.18	0.485	0.0572	0.237
1190	1.18	0.479	0.0571	0.236
1200	1.18	0.473	0.0569	0.235
1200	1.18	0.465	0.0567	0.234
1200	1.18	0.458	0.0565	0.232
1200	1.17	0.451	0.0562	0.231
1200	1.17	0.443	0.0559	0.23
1200	1.16	0.437	0.0556	0.229
1200	1.15	0.43	0.0554	0.228
1200	1.14	0.425	0.0551	0.227
1200	1.13	0.42	0.0548	0.226
1200	1.12	0.416	0.0547	0.224
1200	1.11	0.412	0.0546	0.223
1200	1.1	0.41	0.0546	0.222
1200	1.09	0.408	0.0547	0.221
1200	1.08	0.406	0.0547	0.219
1200	1.06	0.404	0.0548	0.218
1200	1.05	0.403	0.0548	0.217
1200	1.03	0.401	0.0549	0.216
1200	1.01	0.4	0.0549	0.214
1200	0.988	0.397	0.055	0.213
1200	0.965	0.394	0.055	0.212
1200	0.941	0.39	0.055	0.211
1210	0.914	0.386	0.0549	0.21
1210	0.886	0.379	0.0548	0.208
1210	0.857	0.372	0.0546	0.207
1210	0.828	0.362	0.0542	0.206
1210	0.798	0.352	0.0536	0.206
1210	0.769	0.34	0.0528	0.205
1210	0.74	0.327	0.0518	0.204
1210	0.711	0.313	0.0507	0.204
1210	0.683	0.298	0.0494	0.203
1210	0.655	0.283	0.0481	0.203
1210	0.629	0.268	0.0467	0.203
1210	0.604	0.253	0.0453	0.203
1210	0.58	0.239	0.0438	0.203
1210	0.558	0.225	0.0422	0.203
1210	0.537	0.213	0.0405	0.204
1210	0.517	0.201	0.0389	0.205
1210	0.499	0.191	0.0372	0.206
1210	0.483	0.182	0.0356	0.206
1210	0.468	0.174	0.034	0.208
1210	0.455	0.167	0.0326	0.209
1210	0.444	0.161	0.0312	0.21
1220	0.434	0.157	0.0301	0.212
1220	0.425	0.153	0.0291	0.214
1220	0.417	0.15	0.0283	0.215
1220	0.41	0.149	0.0275	0.217
1220	0.404	0.148	0.0269	0.219
1220	0.398	0.147	0.0263	0.221
1220	0.392	0.148	0.0259	0.224
1220	0.386	0.148	0.0256	0.226
1220	0.38	0.149	0.0255	0.228
1220	0.373	0.15	0.0255	0.231
1220	0.366	0.151	0.0256	0.233
1220	0.359	0.151	0.0258	0.236
1220	0.351	0.151	0.0261	0.238
1220	0.344	0.151	0.0264	0.241
1220	0.336	0.15	0.0267	0.244
1220	0.329	0.149	0.0271	0.247
1220	0.323	0.147	0.0273	0.25
1220	0.317	0.146	0.0276	0.253
1220	0.312	0.145	0.0278	0.257
1220	0.307	0.144	0.0281	0.26
1230	0.304	0.144	0.0284	0.264
1230	0.303	0.143	0.0287	0.268
1230	0.302	0.143	0.029	0.272
1230	0.303	0.143	0.0293	0.276
1230	0.305	0.143	0.0297	0.281
1230	0.309	0.144	0.0301	0.285
1230	0.314	0.144	0.0305	0.29
1230	0.321	0.145	0.0309	0.296
1230	0.329	0.146	0.0314	0.301
1230	0.338	0.147	0.0319	0.307
1230	0.349	0.148	0.0324	0.313
1230	0.361	0.151	0.033	0.32
1230	0.375	0.153	0.0336	0.326
1230	0.389	0.156	0.0343	0.333
1230	0.404	0.16	0.035	0.341
1230	0.42	0.164	0.0358	0.348
1230	0.437	0.169	0.0366	0.356
1230	0.454	0.174	0.0375	0.364
1230	0.472	0.18	0.0384	0.372
1230	0.491	0.186	0.0394	0.38
1230	0.51	0.192	0.0404	0.389
1240	0.529	0.199	0.0415	0.398
1240	0.549	0.206	0.0427	0.406
1240	0.569	0.214	0.0439	0.415
1240	0.59	0.222	0.0451	0.424
1240	0.612	0.23	0.0464	0.433
1240	0.633	0.237	0.0478	0.443
1240	0.656	0.245	0.0491	0.452
1240	0.679	0.253	0.0505	0.461
1240	0.702	0.26	0.0519	0.469
1240	0.726	0.267	0.0534	0.478
1240	0.75	0.274	0.0549	0.486
1240	0.774	0.281	0.0565	0.495
1240	0.798	0.287	0.0581	0.502
1240	0.821	0.293	0.0598	0.51
1240	0.844	0.299	0.0615	0.517
1240	0.866	0.305	0.0633	0.524
1240	0.887	0.311	0.0651	0.531
1240	0.907	0.317	0.0671	0.538
1240	0.926	0.323	0.069	0.544
1240	0.944	0.33	0.071	0.551
1240	0.962	0.337	0.0731	0.557
1250	0.98	0.346	0.0753	0.562
1250	1	0.355	0.0775	0.568
1250	1.02	0.365	0.0799	0.574
1250	1.05	0.376	0.0824	0.579
1250	1.07	0.388	0.0849	0.584
1250	1.11	0.4	0.0874	0.588
1250	1.14	0.413	0.0899	0.592
1250	1.18	0.427	0.0924	0.596
1250	1.21	0.441	0.0948	0.599
1250	1.26	0.455	0.0973	0.601
1250	1.3	0.47	0.0998	0.602
1250	1.34	0.485	0.102	0.603
1250	1.39	0.5	0.105	0.602
1250	1.43	0.516	0.107	0.6
1250	1.46	0.532	0.109	0.597
1250	1.49	0.549	0.111	0.593
1250	1.52	0.566	0.112	0.587
1250	1.55	0.584	0.113	0.581
1250	1.56	0.602	0.114	0.573
1250	1.57	0.62	0.114	0.565
1250	1.57	0.636	0.114	0.555
1260	1.57	0.652	0.113	0.545
1260	1.55	0.664	0.112	0.535
1260	1.53	0.674	0.111	0.523
1260	1.51	0.68	0.11	0.512
1260	1.49	0.682	0.108	0.5
1260	1.46	0.679	0.105	0.489
1260	1.43	0.672	0.102	0.477
1260	1.39	0.661	0.0993	0.465
1260	1.36	0.646	0.0959	0.453
1260	1.33	0.629	0.0924	0.442
1260	1.29	0.61	0.0888	0.43
1260	1.26	0.59	0.0851	0.419
1260	1.23	0.571	0.0814	0.409
1260	1.2	0.552	0.0777	0.399
1260	1.16	0.535	0.074	0.389
1260	1.14	0.52	0.0704	0.38
1260	1.11	0.507	0.0668	0.371
1260	1.08	0.495	0.0634	0.362
1260	1.05	0.485	0.0601	0.354
1260	1.03	0.476	0.0569	0.345
1270	1.01	0.468	0.0541	0.338
1270	0.989	0.46	0.0516	0.331
1270	0.971	0.453	0.0495	0.324
1270	0.955	0.445	0.0475	0.317
1270	0.94	0.438	0.0458	0.311
1270	0.927	0.431	0.0442	0.306
1270	0.916	0.425	0.0428	0.301
1270	0.907	0.418	0.0415	0.296
1270	0.9	0.413	0.0405	0.291
1270	0.895	0.408	0.0397	0.287
1270	0.893	0.405	0.0391	0.284
1270	0.892	0.401	0.0386	0.28
1270	0.894	0.399	0.0382	0.277
1270	0.898	0.397	0.0379	0.273
1270	0.904	0.395	0.0377	0.27
1270	0.912	0.394	0.0375	0.267
1270	0.922	0.392	0.0374	0.263
1270	0.932	0.391	0.0372	0.26
1270	0.942	0.389	0.037	0.256
1270	0.951	0.387	0.0369	0.253
1270	0.959	0.385	0.0367	0.249
1280	0.966	0.383	0.0365	0.244
1280	0.971	0.38	0.0363	0.24
1280	0.975	0.378	0.0361	0.235
1280	0.978	0.376	0.0358	0.23
1280	0.98	0.374	0.0354	0.225
1280	0.981	0.372	0.035	0.22
1280	0.982	0.369	0.0344	0.214
1280	0.982	0.366	0.0339	0.208
1280	0.982	0.362	0.0333	0.202
1280	0.981	0.357	0.0327	0.197
1280	0.98	0.351	0.0321	0.191
1280	0.978	0.344	0.0314	0.185
1280	0.974	0.336	0.0306	0.179
1280	0.967	0.328	0.0299	0.173
1280	0.956	0.318	0.0291	0.168
1280	0.943	0.308	0.0283	0.163
1280	0.925	0.298	0.0275	0.158
1280	0.905	0.287	0.0268	0.153
1280	0.882	0.276	0.0261	0.149
1280	0.857	0.266	0.0254	0.144
1280	0.831	0.256	0.0249	0.141
1290	0.804	0.247	0.0244	0.137
1290	0.777	0.239	0.024	0.134
1290	0.75	0.232	0.0237	0.131
1290	0.723	0.225	0.0234	0.129
1290	0.699	0.22	0.0231	0.127
1290	0.676	0.216	0.0229	0.125
1290	0.654	0.213	0.0228	0.124
1290	0.635	0.211	0.0228	0.122
1290	0.618	0.21	0.0229	0.122
1290	0.603	0.211	0.023	0.121
1290	0.591	0.212	0.0232	0.12
1290	0.58	0.214	0.0235	0.12
1290	0.573	0.218	0.0237	0.12
1290	0.567	0.222	0.024	0.12
1290	0.564	0.228	0.0243	0.121
1290	0.563	0.235	0.0247	0.121
1290	0.564	0.242	0.025	0.122
1290	0.566	0.251	0.0254	0.122
1290	0.569	0.26	0.0258	0.122
1290	0.573	0.269	0.0261	0.123
1290	0.577	0.279	0.0264	0.123
1300	0.582	0.288	0.0268	0.123
1300	0.586	0.297	0.027	0.124
1300	0.59	0.304	0.0272	0.124
1300	0.593	0.311	0.0274	0.124
1300	0.596	0.315	0.0275	0.124
1300	0.598	0.318	0.0276	0.123
1300	0.6	0.318	0.0276	0.123
1300	0.601	0.317	0.0276	0.123
1300	0.602	0.313	0.0275	0.123
1300	0.603	0.309	0.0274	0.123
1300	0.602	0.303	0.0272	0.123
1300	0.601	0.297	0.027	0.123
1300	0.6	0.291	0.0267	0.123
1300	0.598	0.284	0.0263	0.122
1300	0.595	0.277	0.026	0.122
1300	0.593	0.271	0.0256	0.122
1300	0.59	0.264	0.0253	0.121
1300	0.588	0.258	0.0249	0.121
1300	0.585	0.251	0.0246	0.12
1300	0.581	0.243	0.0242	0.119
1310	0.577	0.236	0.0239	0.118
1310	0.573	0.228	0.0236	0.118
1310	0.568	0.221	0.0233	0.117
1310	0.563	0.214	0.023	0.116
1310	0.559	0.207	0.0227	0.116
1310	0.556	0.201	0.0225	0.115
1310	0.553	0.195	0.0223	0.115
1310	0.551	0.19	0.0221	0.116
1310	0.55	0.186	0.022	0.116
1310	0.549	0.183	0.0219	0.117
1310	0.548	0.181	0.0218	0.117
1310	0.547	0.18	0.0218	0.119
1310	0.547	0.18	0.0217	0.12
1310	0.547	0.182	0.0217	0.121
1310	0.546	0.185	0.0216	0.123
1310	0.547	0.189	0.0216	0.124
1310	0.548	0.194	0.0216	0.126
1310	0.55	0.199	0.0215	0.127
1310	0.553	0.204	0.0215	0.128
1310	0.558	0.209	0.0215	0.129
1310	0.564	0.213	0.0214	0.129
1320	0.571	0.217	0.0214	0.129
1320	0.578	0.22	0.0213	0.129
1320	0.585	0.222	0.0213	0.128
1320	0.591	0.222	0.0212	0.127
1320	0.595	0.221	0.0211	0.126
1320	0.597	0.218	0.021	0.124
1320	0.595	0.214	0.0208	0.122
1320	0.59	0.209	0.0207	0.12
1320	0.582	0.202	0.0205	0.118
1320	0.57	0.195	0.0202	0.115
1320	0.557	0.187	0.0199	0.113
1320	0.541	0.179	0.0196	0.111
1320	0.525	0.17	0.0193	0.109
1320	0.508	0.163	0.019	0.107
1320	0.492	0.155	0.0187	0.105
1320	0.476	0.148	0.0183	0.103
1320	0.46	0.142	0.0181	0.101
1320	0.445	0.137	0.0178	0.0995
1320	0.431	0.132	0.0176	0.098
1320	0.417	0.128	0.0174	0.0966
1320	0.403	0.124	0.0172	0.0953
1330	0.391	0.121	0.017	0.094
1330	0.38	0.119	0.0169	0.0929
1330	0.369	0.117	0.0167	0.0917
1330	0.36	0.115	0.0166	0.0906
1330	0.351	0.114	0.0165	0.0896
1330	0.343	0.114	0.0164	0.0885
1330	0.336	0.113	0.0163	0.0875
1330	0.33	0.112	0.0162	0.0864
1330	0.324	0.111	0.0161	0.0853
1330	0.318	0.11	0.016	0.0842
1330	0.313	0.109	0.0159	0.0832
1330	0.309	0.108	0.0158	0.0821
1330	0.305	0.106	0.0156	0.081
1330	0.301	0.104	0.0154	0.08
1330	0.296	0.102	0.0152	0.0789
1330	0.292	0.0991	0.015	0.0779
1330	0.288	0.0965	0.0148	0.0769
1330	0.284	0.0938	0.0145	0.076
1330	0.28	0.0911	0.0143	0.0751
1330	0.275	0.0883	0.0141	0.0744
1330	0.27	0.0855	0.014	0.0737
1340	0.265	0.0828	0.0139	0.073
1340	0.259	0.0801	0.0137	0.0725
1340	0.253	0.0773	0.0136	0.072
1340	0.247	0.0746	0.0135	0.0716
1340	0.241	0.072	0.0135	0.0711
1340	0.235	0.0695	0.0134	0.0708
1340	0.229	0.0672	0.0134	0.0704
1340	0.222	0.0651	0.0134	0.0701
1340	0.216	0.0634	0.0134	0.0697
1340	0.209	0.062	0.0135	0.0693
1340	0.203	0.0609	0.0135	0.0688
1340	0.197	0.0599	0.0136	0.0684
1340	0.192	0.0591	0.0137	0.068
1340	0.187	0.0583	0.0138	0.0676
1340	0.183	0.0575	0.0139	0.0673
1340	0.179	0.0566	0.0139	0.067
1340	0.175	0.0556	0.014	0.0668
1340	0.171	0.0545	0.0141	0.0667
1340	0.167	0.0533	0.0142	0.0666
1340	0.163	0.0521	0.0143	0.0665
1350	0.16	0.0508	0.0144	0.0664
1350	0.156	0.0496	0.0146	0.0664
1350	0.153	0.0485	0.0147	0.0664
1350	0.149	0.0474	0.0148	0.0664
1350	0.146	0.0463	0.0149	0.0665
1350	0.143	0.0453	0.0149	0.0665
1350	0.14	0.0443	0.015	0.0666
1350	0.137	0.0434	0.0151	0.0666
1350	0.134	0.0425	0.0152	0.0667
1350	0.131	0.0418	0.0154	0.0668
1350	0.128	0.0411	0.0155	0.0669
1350	0.126	0.0405	0.0156	0.0669
1350	0.123	0.04	0.0158	0.067
1350	0.121	0.0395	0.016	0.067
1350	0.118	0.0389	0.0162	0.067
1350	0.116	0.0383	0.0163	0.067
1350	0.114	0.0377	0.0165	0.067
1350	0.112	0.0371	0.0166	0.067
1350	0.11	0.0365	0.0167	0.0669
1350	0.109	0.036	0.0167	0.0668
1350	0.107	0.0356	0.0167	0.0667
1360	0.105	0.0353	0.0166	0.0666
1360	0.104	0.035	0.0166	0.0664
1360	0.103	0.0347	0.0165	0.0662
1360	0.102	0.0344	0.0164	0.0661
1360	0.101	0.0342	0.0163	0.0659
1360	0.101	0.034	0.0162	0.0657
1360	0.1	0.0337	0.0161	0.0655
1360	0.1	0.0334	0.016	0.0654
1360	0.101	0.033	0.0159	0.0652
1360	0.101	0.0325	0.0158	0.0651
1360	0.102	0.0318	0.0157	0.065
1360	0.102	0.031	0.0156	0.0649
1360	0.104	0.0303	0.0155	0.0648
1360	0.105	0.0296	0.0154	0.0647
1360	0.106	0.0291	0.0153	0.0646
1360	0.108	0.029	0.0153	0.0645
[truncated: 5,471 more rows]

[truncated: 2 more sheets: Figure S6, Figure S7]
